# Supplementary material for: Milk exosome-derived miRNAs from water buffalo are implicated in immune response and metabolism process
Source: BMC Vet Res. 2020 Apr 29;16:123. doi: 10.1186/s12917-020-02339-x (PMC7191744; doi:10.1186/s12917-020-02339-x)
Supplement: Supplementary file 1 — Additional file 1. Exosomal miRNA expression between buffalo and non-buffalo milks. Buffalo_9, buffalo_10, buffalo_11 and buffalo_12 represented for 4 buffalo milk samples; cow_13, cow_14, cow_15 and cow_16 represented for 4 cow milk samples; pig_0_rep1, pig_0_rep2, pig_0_rep3, pig_3d, pig_7d, pig_14d, pig_21d and pig_28d represented for 8 pig milk samples; human_rep1, human_rep2, human_rep3 and human_rep4 represented for 4 human milk samples; panda_0d, panda_3d_rep1, panda_3d_rep2, panda_3d_rep3, panda_7d, panda_15d and panda_30d represented for 7 panda milk samples; logFC, log fold change; logCPM, log counts per million; FDR, false discovery rate. [file 12917_2020_2339_MOESM1_ESM.xlsx]

## Sheet: Additional file 1
Exosomal miRNA expression between buffalo and non-buffalo milks
miR	Counts																											miR	Normalization
	Buffalo_9	Buffalo_10	Buffalo_11	Buffalo_12	cow_13	cow_14	cow_15	cow_16	pig_0_rep1	pig_0_rep2	pig_0_rep3	pig_3d	pig_7d	pig_14d	pig_21d	pig_28d	human_rep1	human_rep2	human_rep3	human_rep4	panda_0d	panda_3d_rep1	panda_3d_rep2	panda_3d_rep3	panda_7d	panda_15d	panda_30d		Buffalo_9	Buffalo_10	Buffalo_11	Buffalo_12	cow_13	cow_14	cow_15	cow_16	pig_0_rep1	pig_0_rep2	pig_0_rep3	pig_3d	pig_7d	pig_14d	pig_21d	pig_28d	human_rep1	human_rep2	human_rep3	human_rep4	panda_0d
bta-let-7a-3p	1326	1439	572	339	1702	226	755	448	18	27	228	4	7	21	11	40	4025	955	2716	1762	25	21	23	84	130	18	41	bta-let-7a-3p	192.948	267.263	194.496	280.17	384.693	275.094	239.378	349.211	28.4507	45.9309	64.1076	18.2796	40.0926	52.9118	23.9528	44.5842	168.122	47.1167	417.288	277.659	33.6784
bta-let-7a-5p	388689	319587	81439	57972	366549	34391	193156	71732	4925	6593	170862	1678	1286	3070	2877	6463	524710	3386475	121684	351994	76180	84047	78421	96912	277386	370079	493733	bta-let-7a-5p	56558.6	59356.3	27691.5	47911.6	82848.9	41861.8	61241.4	55914.3	7784.42	11215.6	48041.9	7668.31	7365.59	7735.2	6264.74	7203.7	21916.8	167078	18695.6	55467.8	102625
bta-let-7b	229565	230771	60414	44873	248245	47988	191695	67832	6271	8913	160051	1845	1714	4181	3593	7105	154111	454740	21244	73783	39010	37353	19428	91321	153685	158673	197742	bta-let-7b	33404.3	42860.7	20542.4	37085.8	56109.4	58412.5	60778.1	52874.3	9911.9	15162.3	45002.2	8431.48	9816.96	10534.5	7823.85	7919.28	6437.13	22435.4	3263.95	11626.9	52551.8
bta-let-7c	413015	376781	87940	68701	394166	56769	258626	93248	7984	11345	231620	2546	2184	5296	4715	9640	321924	1829811	54021	205109	81232	81304	58005	138968	315581	392707	496912	bta-let-7c	60098.3	69978.8	29902	56778.7	89091	69101	81999	72685.8	12619.5	19299.5	65125.5	11635	12508.9	13343.8	10267	10744.8	13446.6	90277.1	8299.83	32321.4	109431
bta-let-7d	4198	3429	740	587	11667	1346	6969	2709	117	167	4783	33	27	67	49	171	22415	58398	4405	10506	2168	3081	3020	3486	6883	4892	6683	bta-let-7d	610.856	636.862	251.62	485.132	2637.02	1638.39	2209.57	2111.64	184.929	284.091	1344.85	150.807	154.643	168.814	106.699	190.598	936.261	2881.17	676.788	1655.55	2920.59
bta-let-7e	228618	192123	37816	31263	193564	19045	106480	38336	2141	2995	87983	738	585	1340	1330	2929	209987	1414904	39271	152059	44713	47284	39606	59296	174121	237692	302738	bta-let-7e	33266.5	35682.6	12858.5	25837.6	43750.1	23182.2	33760.2	29882.5	3384.05	5094.93	24738.5	3372.59	3350.6	3376.27	2896.11	3264.68	8771.03	69806.9	6033.63	23961.7	60234.5
bta-let-7f	341417	276915	76603	52313	293425	26178	150309	59656	2654	3595	101756	944	697	1633	1665	3988	503658	3255923	124041	344201	67886	72537	71833	79638	229264	294920	400693	bta-let-7f	49680	51430.9	26047.1	43234.6	66321.1	31864.7	47656.4	46501.2	4194.89	6115.62	28611.1	4313.99	3992.08	4114.52	3625.58	4445.05	21037.5	160637	19057.8	54239.8	91451.7
bta-let-7g	98456	53583	59387	19569	174075	8501	48673	25790	745	815	16470	208	216	404	448	825	126690	181418	66033	49300	11203	16709	14165	12818	36583	38820	55905	bta-let-7g	14326.4	9951.87	20193.2	16173	39345.2	10347.7	15432.1	20103	1177.54	1386.43	4630.93	950.541	1237.14	1017.92	975.532	919.55	5291.77	8950.59	10145.4	7768.78	15092
bta-let-7i	29465	23265	10749	6359	77933	8798	39923	25352	471	786	12982	149	162	367	306	709	68461	101601	12067	14679	12724	15407	16475	10194	22503	26191	34349	bta-let-7i	4287.48	4320.97	3654.95	5255.46	17614.7	10709.2	12657.8	19761.6	744.459	1337.1	3650.2	680.916	927.858	924.696	666.323	790.256	2859.58	5012.67	1853.98	2313.14	17141
bta-miR-1	39	20	136	13	0	0	0	0	94	51	13	13	39	26	139	1980	654	966	266	63	5	295	692	592	92	20	28	bta-miR-1	5.67493	3.71456	46.2437	10.744	0	0	0	0	148.576	86.7584	3.65526	59.4088	223.373	65.5098	302.676	2206.92	27.3172	47.6594	40.8685	9.92765	6.73568
bta-miR-100	82112	70929	22480	12348	140359	49815	189303	46724	714	923	42644	311	235	470	514	1130	79710	69499	27012	33313	111	257	315	279	768	446	404	bta-miR-100	11948.2	13173.5	7643.81	10205.1	31724.5	60636.3	60019.7	36420.9	1128.54	1570.16	11990.4	1421.24	1345.97	1184.22	1119.25	1259.5	3329.44	3428.86	4150.15	5249.52	149.532
bta-miR-101	3862	3211	1927	924	13193	1209	6112	2354	313	362	285	179	172	179	257	753	636815	159596	265434	82095	1541	1739	1286	4224	11449	4706	6624	bta-miR-101	561.964	596.373	655.233	763.65	2981.94	1471.63	1937.85	1834.92	494.726	615.814	80.1345	818.014	985.133	451.01	559.624	839.298	26599.4	7873.96	40781.5	12936.7	2075.94
bta-miR-103	34111	20295	19258	4953	12830	1411	6971	3824	265	462	3840	119	47	203	110	653	22033	62707	8721	12761	1844	2284	2213	7381	25737	19717	33841	bta-miR-103	4963.53	3769.35	6548.25	4093.46	2899.89	1717.51	2210.2	2980.77	418.857	785.929	1079.71	543.819	269.193	511.48	239.528	727.838	920.305	3093.77	1339.9	2010.9	2484.12
bta-miR-106a	694	585	327	147	1084	108	665	399	154	202	1357	48	28	66	62	189	10734	8598	2560	2233	124	133	284	676	1563	272	478	bta-miR-106a	100.985	108.651	111.189	121.49	245.01	131.461	210.843	311.016	243.411	343.631	381.553	219.356	160.37	166.294	135.007	210.661	448.353	424.198	393.321	351.88	167.045
bta-miR-106b	300	201	191	71	719	35	223	91	178	233	551	69	45	89	91	244	32150	19210	16636	9140	89	79	361	536	640	71	79	bta-miR-106b	43.6533	37.3314	64.9452	58.6787	162.511	42.6031	70.7036	70.9335	281.346	396.367	154.927	315.324	257.738	224.245	198.155	271.964	1342.89	947.761	2555.97	1440.3	119.895
bta-miR-107	27133	16092	14955	3844	10678	1174	5889	3181	167	303	3383	57	39	141	97	474	19056	52962	7597	11022	1704	2021	1947	6358	22953	17150	28606	bta-miR-107	3948.15	2988.74	5085.11	3176.91	2413.49	1429.03	1867.15	2479.56	263.959	515.447	951.211	260.485	223.373	355.265	211.22	528.323	795.958	2612.98	1167.21	1736.87	2295.52
bta-miR-10a	190	214	150	67	351	73	109	931	115	120	950	59	48	75	111	276	53409	17881	9537	37844	24	996	5676	5149	523	206	448	bta-miR-10a	27.6471	39.7458	51.0041	55.3729	79.3345	88.8578	34.5592	725.705	181.768	204.137	267.115	269.625	274.921	188.971	241.705	307.631	2230.86	882.192	1465.27	5963.52	32.3313
bta-miR-10b	212	260	150	74	313	40	68	920	105	123	828	53	46	83	114	286	50160	15514	8478	32708	25	907	5403	5002	436	215	424	bta-miR-10b	30.8484	48.2893	51.0041	61.1581	70.7456	48.6892	21.5598	717.13	165.962	209.241	232.812	242.205	263.466	209.127	248.238	318.777	2095.15	765.412	1302.57	5154.18	33.6784
bta-miR-122	109	366	46	25	88	371	282	58	1227	1905	6	1531	180	881	245	1545	61	110	26	20	108	1869	39	60	155	176	277	bta-miR-122	15.8607	67.9765	15.6413	20.6615	19.8901	451.593	89.4099	45.2104	1939.39	3240.68	1.68704	6996.53	1030.95	2219.77	533.494	1722.07	2.54793	5.42705	3.99466	3.15164	145.491
bta-miR-1246	10408	6271	5313	1162	2226	341	600	341	17	14	16	7	8	11	10	26	1848	782	368	21602	17	34	133	26	5	2	6	bta-miR-1246	1514.48	1164.7	1806.56	960.347	503.13	415.076	190.234	265.806	26.8701	23.816	4.49878	31.9894	45.8201	27.7157	21.7753	28.9798	77.1899	38.5814	56.5398	3404.08	22.9013
bta-miR-1248	11	5	1	1	10	4	11	1	0	0	0	0	0	0	0	0	0	0	0	0	4	8	23	16	2	1	4	bta-miR-1248	1.60062	0.928641	0.340027	0.826461	2.26024	4.86892	3.48762	0.779489	0	0	0	0	0	0	0	0	0	0	0	0	5.38855
bta-miR-1249	40	22	17	10	3	0	7	3	8	9	105	1	2	7	1	1	15	14	0	0	9	18	25	22	31	6	7	bta-miR-1249	5.82044	4.08602	5.78046	8.26461	0.678072	0	2.2194	2.33847	12.6447	15.3103	29.5233	4.56991	11.455	17.6373	2.17753	1.11461	0.626541	0.690716	0	0	12.1242
bta-miR-124a	0	0	0	0	0	0	0	0	1	4	1	1	1	4	0	8	25	114	1	0	4	33	0	3	16	0	1	bta-miR-124a	0	0	0	0	0	0	0	0	1.58059	6.80458	0.281174	4.56991	5.72752	10.0784	0	8.91685	1.04424	5.6244	0.153641	0	5.38855
bta-miR-124b	0	0	0	0	0	0	0	0	1	4	1	1	1	4	0	8	22	114	1	0	4	33	0	3	16	0	1	bta-miR-124b	0	0	0	0	0	0	0	0	1.58059	6.80458	0.281174	4.56991	5.72752	10.0784	0	8.91685	0.918927	5.6244	0.153641	0	5.38855
bta-miR-125a	6879	7435	1369	520	2146	932	2791	1487	126	162	3187	29	41	91	76	311	10477	20335	1249	2071	629	358	185	1774	4033	1297	1407	bta-miR-125a	1000.97	1380.89	465.497	429.76	485.048	1134.46	884.905	1159.1	199.155	275.585	896.101	132.527	234.828	229.284	165.492	346.642	437.618	1003.26	191.897	326.352	847.349
bta-miR-125b	4686	3342	903	530	5139	2225	6937	1971	366	534	4559	157	113	231	217	708	16876	26998	1490	3079	280	354	380	1107	4800	1685	2695	bta-miR-125b	681.865	620.703	307.045	438.024	1161.54	2708.34	2199.42	1536.37	578.497	908.411	1281.87	717.476	647.209	582.029	472.523	789.141	704.901	1332	228.925	485.194	377.198
bta-miR-1260b	389	165	55	22	523	34	191	68	99	104	325	177	37	51	32	123	284	1112	98	237	68	571	204	513	1100	267	264	bta-miR-1260b	56.6038	30.6451	18.7015	18.1821	118.211	41.3858	60.5578	53.0053	156.479	176.919	91.3815	808.874	211.918	128.5	69.6808	137.097	11.8625	54.8626	15.0568	37.3469	91.6053
bta-miR-126-3p	23	35	18	22	429	37	83	1632	136	147	36	78	18	91	51	403	1947	908	5	7	11	56	32	71	32	3	2	bta-miR-126-3p	3.34676	6.50048	6.12049	18.1821	96.9644	45.0375	26.3157	1272.13	214.961	250.068	10.1223	356.453	103.095	229.284	111.054	449.186	81.325	44.7979	0.768204	1.10307	14.8185
bta-miR-126-5p	0	7	6	1	6	0	0	3	33	47	20	24	5	12	8	97	520	340	3	41	14	45	130	79	17	4	3	bta-miR-126-5p	0	1.3001	2.04016	0.826461	1.35614	0	0	2.33847	52.1596	79.9538	5.62348	109.678	28.6376	30.2353	17.4202	108.117	21.7201	16.7745	0.460922	6.46085	18.8599
bta-miR-127	2146	4747	705	615	193	84	76	78	133	72	24	62	43	47	208	202	181	205	6	11	0	26	160	94	21	6	46	bta-miR-127	312.267	881.651	239.719	508.273	43.6227	102.247	24.0963	60.8002	210.219	122.482	6.74817	283.334	246.283	118.422	452.925	225.15	7.56026	10.1141	0.921845	1.7334	0
bta-miR-1271	125	238	16	7	136	23	59	45	159	197	965	52	59	78	135	204	22	3	1	2	3	0	0	6	20	12	10	bta-miR-1271	18.1889	44.2033	5.44044	5.78522	30.7393	27.9963	18.7063	35.077	251.314	335.126	271.333	237.635	337.923	196.529	293.966	227.38	0.918927	0.148011	0.153641	0.315164	4.04141
bta-miR-1277	2	12	2	3	8	1	3	14	0	0	0	0	0	0	0	0	18	56	7	2	1	6	19	19	16	0	8	bta-miR-1277	0.291022	2.22874	0.680055	2.47938	1.80819	1.21723	0.951169	10.9129	0	0	0	0	0	0	0	0	0.751849	2.76286	1.07549	0.315164	1.34714
bta-miR-128	1683	3707	311	510	740	585	1671	1540	15	20	792	6	4	10	12	33	230	417	86	99	246	346	285	413	1151	365	465	bta-miR-128	244.895	688.494	105.748	421.495	167.258	712.08	529.801	1200.41	23.7089	34.0229	222.69	27.4195	22.9101	25.1961	26.1303	36.782	9.60697	20.5735	13.2131	15.6006	331.396
bta-miR-1287	0	0	0	0	0	0	0	0	0	0	0	0	0	0	0	0	995	644	221	215	0	0	0	0	0	0	0	bta-miR-1287	0	0	0	0	0	0	0	0	0	0	0	0	0	0	0	0	41.5606	31.7729	33.9546	33.8801	0
bta-miR-129	31	36	0	2	20	2	3	46	0	0	4	0	0	2	0	0	5	0	0	0	11	6	0	7	5	6	90	bta-miR-129	4.51084	6.68621	0	1.65292	4.52048	2.43446	0.951169	35.8565	0	0	1.1247	0	0	5.03922	0	0	0.208847	0	0	0	14.8185
bta-miR-129-3p	3	3	1	0	0	0	1	0	0	0	0	0	0	0	0	1	4	3	0	0	3	19	0	0	1	2	12	bta-miR-129-3p	0.436533	0.557184	0.340027	0	0	0	0.317056	0	0	0	0	0	0	0	0	1.11461	0.167078	0.148011	0	0	4.04141
bta-miR-129-5p	31	36	0	2	20	2	3	46	0	0	4	0	0	2	0	0	5	0	0	0	11	6	0	7	5	6	90	bta-miR-129-5p	4.51084	6.68621	0	1.65292	4.52048	2.43446	0.951169	35.8565	0	0	1.1247	0	0	5.03922	0	0	0.208847	0	0	0	14.8185
bta-miR-1296	29	6	8	9	4	0	4	1	12	12	54	5	3	14	8	19	203	51	34	90	20	29	11	171	287	128	258	bta-miR-1296	4.21982	1.11437	2.72022	7.43815	0.904097	0	1.26823	0.779489	18.9671	20.4137	15.1834	22.8495	17.1825	35.2745	17.4202	21.1775	8.47919	2.51618	5.22379	14.1824	26.9427
bta-miR-1301	0	0	0	0	0	0	8	0	0	0	0	0	0	0	0	0	226	242	23	9	0	0	0	0	0	0	0	bta-miR-1301	0	0	0	0	0	0	2.53645	0	0	0	0	0	0	0	0	0	9.43989	11.9395	3.53374	1.41824	0
bta-miR-1306	29	19	19	8	7	8	24	3	30	28	351	10	10	19	15	30	30	21	4	13	1	13	6	29	36	2	13	bta-miR-1306	4.21982	3.52883	6.46052	6.61169	1.58217	9.73784	7.60936	2.33847	47.4178	47.6321	98.692	45.6991	57.2752	47.8725	32.6629	33.4382	1.25308	1.03607	0.614563	2.04856	1.34714
bta-miR-1307	1686	1437	355	248	552	395	1250	336	38	27	414	15	12	12	21	34	2535	3650	222	527	47	61	56	253	113	105	119	bta-miR-1307	245.332	266.891	120.71	204.962	124.765	480.806	396.321	261.908	60.0625	45.9309	116.406	68.5486	68.7302	30.2353	45.728	37.8966	105.885	180.08	34.1083	83.0456	63.3154
bta-miR-130a	12	16	8	2	2	1	4	2	9	18	67	7	2	7	3	51	443	134	292	221	121	40	87	118	149	29	48	bta-miR-130a	1.74613	2.97165	2.72022	1.65292	0.452048	1.21723	1.26823	1.55898	14.2253	30.6206	18.8386	31.9894	11.455	17.6373	6.53258	56.8449	18.5039	6.61114	44.8631	34.8256	163.004
bta-miR-130b	34	11	7	1	18	4	3	6	12	3	25	2	10	7	3	16	3487	1071	1133	1942	30	19	58	60	124	44	48	bta-miR-130b	4.94738	2.04301	2.38019	0.826461	4.06843	4.86892	0.951169	4.67694	18.9671	5.10344	7.02935	9.13982	57.2752	17.6373	6.53258	17.8337	145.65	52.8398	174.075	306.024	40.4141
bta-miR-132	195	135	94	36	12	1	7	3	40	46	312	17	11	33	15	63	5863	2489	1262	1376	9	1	8	38	43	27	100	bta-miR-132	28.3747	25.0733	31.9626	29.7526	2.71229	1.21723	2.2194	2.33847	63.2237	78.2527	87.7262	77.6885	63.0027	83.1471	32.6629	70.2202	244.894	122.799	193.895	216.833	12.1242
bta-miR-133a	10	1	6	1	789	1	41	1599	102	84	39	19	43	68	146	4141	992	1168	27	1	0	697	1391	1086	130	22	38	bta-miR-133a	1.45511	0.185728	2.04016	0.826461	178.333	1.21723	12.9993	1246.4	161.221	142.896	10.9658	86.8283	246.283	171.333	317.919	4615.58	41.4353	57.6254	4.1483	0.157582	0
bta-miR-133b	4	0	1	0	164	0	7	295	10	1	3	1	1	3	4	181	62	39	1	0	0	3	39	58	4	0	0	bta-miR-133b	0.582044	0	0.340027	0	37.068	0	2.2194	229.949	15.8059	1.70115	0.843521	4.56991	5.72752	7.55882	8.7101	201.744	2.5897	1.92414	0.153641	0	0
bta-miR-1343-3p	159	218	37	31	61	69	206	31	43	65	835	24	13	32	30	47	13	19	1	1	6	21	33	56	90	26	43	bta-miR-1343-3p	23.1363	40.4887	12.581	25.6203	13.7875	83.9889	65.3136	24.1642	67.9655	110.574	234.78	109.678	74.4577	80.6275	65.3258	52.3865	0.543002	0.9374	0.153641	0.157582	8.08282
bta-miR-1343-5p	0	2	1	0	1	0	4	2	0	2	7	0	0	0	3	0	0	0	0	1	0	0	0	3	0	0	0	bta-miR-1343-5p	0	0.371456	0.340027	0	0.226024	0	1.26823	1.55898	0	3.40229	1.96822	0	0	0	6.53258	0	0	0	0	0.157582	0
bta-miR-135a	2064	2902	1192	620	255	13	105	55	0	0	2	0	0	0	0	3	1593	5670	511	194	21	58	37	110	293	94	261	bta-miR-135a	300.335	538.983	405.313	512.406	57.6362	15.824	33.2909	42.8719	0	0	0.562348	0	0	0	0	3.34382	66.5387	279.74	78.5105	30.5709	28.2899
bta-miR-135b	1627	2162	945	462	192	11	90	39	0	0	2	0	0	0	0	3	1445	5353	444	171	21	68	37	139	337	109	305	bta-miR-135b	236.747	401.544	321.326	381.825	43.3966	13.3895	28.5351	30.4001	0	0	0.562348	0	0	0	0	3.34382	60.3568	264.1	68.2165	26.9465	28.2899
bta-miR-136	32	125	36	19	9	3	2	2	0	2	0	7	1	0	3	25	31	20	5	0	0	5	3	24	0	0	0	bta-miR-136	4.65636	23.216	12.241	15.7028	2.03422	3.65169	0.634113	1.55898	0	3.40229	0	31.9894	5.72752	0	6.53258	27.8651	1.29485	0.986737	0.768204	0	0
bta-miR-137	0	0	0	0	0	0	0	0	0	0	0	0	0	0	0	1	6	0	0	0	3	33	40	6	17	0	0	bta-miR-137	0	0	0	0	0	0	0	0	0	0	0	0	0	0	0	1.11461	0.250616	0	0	0	4.04141
bta-miR-138	0	0	0	0	0	0	0	0	0	0	10	3	2	0	3	0	5	5	0	2	2	0	0	16	11	2	1	bta-miR-138	0	0	0	0	0	0	0	0	0	0	2.81174	13.7097	11.455	0	6.53258	0	0.208847	0.246684	0	0.315164	2.69427
bta-miR-1388-3p	7	6	12	2	14	1	0	0	0	0	0	0	0	0	0	1	0	0	0	0	3	14	2	14	15	22	20	bta-miR-1388-3p	1.01858	1.11437	4.08033	1.65292	3.16434	1.21723	0	0	0	0	0	0	0	0	0	1.11461	0	0	0	0	4.04141
bta-miR-1388-5p	38	42	41	7	62	20	11	5	0	0	0	0	0	0	0	0	0	0	0	0	0	0	11	9	2	0	3	bta-miR-1388-5p	5.52942	7.80058	13.9411	5.78522	14.0135	24.3446	3.48762	3.89745	0	0	0	0	0	0	0	0	0	0	0	0	0
bta-miR-139	7	35	66	8	31	2	32	98	5	10	26	2	0	8	3	30	84	74	2	11	2	30	24	27	12	3	4	bta-miR-139	1.01858	6.50048	22.4418	6.61169	7.00675	2.43446	10.1458	76.39	7.90297	17.0115	7.31052	9.13982	0	20.1569	6.53258	33.4382	3.50863	3.65093	0.307282	1.7334	2.69427
bta-miR-140	3958	2704	2969	729	6067	560	2427	880	345	452	7839	166	157	462	330	776	26046	14234	15324	15078	199	167	385	514	249	403	1367	bta-miR-140	575.933	502.209	1009.54	602.49	1371.29	681.649	769.496	685.951	545.305	768.918	2204.12	758.605	899.22	1164.06	718.584	864.934	1087.93	702.261	2354.39	2376.02	268.08
bta-miR-141	46399	37793	16207	7307	86883	12831	60977	20836	214	297	2264	107	112	162	217	208	1173909	566112	154640	199393	2495	1879	2913	4880	10190	3647	4829	bta-miR-141	6751.57	7019.22	5510.82	6038.95	19637.7	15618.3	19333.2	16241.4	338.247	505.24	636.578	488.98	641.482	408.176	472.523	231.838	49033.5	27930.2	23759	31420.7	3361.11
bta-miR-142-3p	102	67	39	15	25	0	0	6	6	0	7	4	1	0	9	6	135	709	48	49	39	59	402	465	45	9	323	bta-miR-142-3p	14.8421	12.4438	13.2611	12.3969	5.6506	0	0	4.67694	9.48356	0	1.96822	18.2796	5.72752	0	19.5977	6.68764	5.63887	34.9798	7.37476	7.72151	52.5383
bta-miR-142-5p	483	465	350	71	210	20	20	12	12	10	41	5	102	26	30	39	252	319	412	759	580	489	3883	2882	236	111	605	bta-miR-142-5p	70.2819	86.3636	119.01	58.6787	47.4651	24.3446	6.34113	9.35387	18.9671	17.0115	11.5281	22.8495	584.207	65.5098	65.3258	43.4696	10.5259	15.7385	63.3	119.605	781.339
bta-miR-143	2272	1912	2118	648	2382	169	260	875	1372	1466	6608	1755	483	823	1217	22543	81210	28892	5699	18318	1080	1302	2992	2672	2202	1461	1242	bta-miR-143	330.601	355.112	720.178	535.547	538.389	205.712	82.4347	682.053	2168.57	2493.88	1858	8020.19	2766.39	2073.64	2650.05	25126.6	3392.09	1425.44	875.599	2886.58	1454.91
bta-miR-144	0	1	0	0	2	0	0	0	1	0	0	1	0	1	2	1	17	9	0	0	14	46	230	146	10	1	6	bta-miR-144	0	0.185728	0	0	0.452048	0	0	0	1.58059	0	0	4.56991	0	2.51961	4.35505	1.11461	0.71008	0.444032	0	0	18.8599
bta-miR-145	71	17	182	37	91	5	7	43	31	62	303	18	3	22	13	188	740	251	42	30	10	7	69	107	182	45	81	bta-miR-145	10.3313	3.15738	61.885	30.579	20.5682	6.08615	2.2194	33.518	48.9984	105.471	85.1957	82.2584	17.1825	55.4314	28.3078	209.546	30.9094	12.3836	6.45291	4.72745	13.4714
bta-miR-1468	242	327	61	71	252	119	541	169	7	5	29	1	3	5	1	5	237	160	9	9	18	26	23	27	36	25	29	bta-miR-1468	35.2137	60.7331	20.7417	58.6787	56.9581	144.85	171.528	131.734	11.0642	8.50573	8.15404	4.56991	17.1825	12.598	2.17753	5.57303	9.89935	7.8939	1.38277	1.41824	24.2485
bta-miR-146a	698	730	521	171	2835	298	747	841	106	35	678	45	38	26	47	58	495060	1363027	75143	72476	979	391	1774	1791	719	472	1974	bta-miR-146a	101.567	135.582	177.154	141.325	640.778	362.735	236.841	655.551	167.543	59.5401	190.636	205.646	217.646	65.5098	102.344	64.6471	20678.4	67247.5	11545	11420.9	1318.85
bta-miR-146b	848	873	626	210	3930	400	1020	1162	142	24	70	44	9	25	32	54	527372	1456846	83761	79781	200	81	111	162	398	373	973	bta-miR-146b	123.393	162.141	212.857	173.557	888.275	486.892	323.398	905.767	224.444	40.8275	19.6822	201.076	51.5476	62.9902	69.6808	60.1887	22028	71876.2	12869.1	12572	269.427
bta-miR-147	71	50	20	9	23	9	7	3	0	0	2	0	0	0	0	0	74	33	33	9	0	6	17	19	0	4	3	bta-miR-147	10.3313	9.28641	6.80055	7.43815	5.19856	10.9551	2.2194	2.33847	0	0	0.562348	0	0	0	0	0	3.09094	1.62812	5.07015	1.41824	0
bta-miR-148a	2461410	2157517	1143977	506094	3990452	451553	2397991	657313	189138	277490	3301	75627	80339	115360	153472	209375	4194178	4618019	791587	1471839	20301	20373	10976	31984	120970	140129	147897	bta-miR-148a	358162	400712	388983	418267	901938	549644	760299	512369	298950	472051	928.155	345609	460143	290662	334189	233371	175188	227839	121620	231935	27348.2
bta-miR-148b	12345	9847	5684	2441	19122	1818	9775	3134	2324	2560	6851	603	968	1085	1248	1926	82937	64659	11312	23176	426	642	377	1207	3363	2549	3628	bta-miR-148b	1796.33	1828.86	1932.72	2017.39	4322.03	2212.93	3099.23	2442.92	3673.3	4354.93	1926.32	2755.66	5544.24	2733.77	2717.55	2146.73	3464.23	3190.07	1737.98	3652.11	573.88
bta-miR-149-5p	88	39	16	5	37	3	33	2	5	7	269	2	0	5	0	13	137	69	20	24	9	11	14	57	63	11	5	bta-miR-149-5p	12.805	7.2434	5.44044	4.1323	8.36289	3.65169	10.4629	1.55898	7.90297	11.908	75.6358	9.13982	0	12.598	0	14.4899	5.72241	3.40424	3.07282	3.78196	12.1242
bta-miR-150	180	189	163	43	17	11	7	5	7	20	154	11	14	14	2	34	202	300	21	89	67	214	1296	1163	91	65	219	bta-miR-150	26.192	35.1026	55.4244	35.5378	3.84241	13.3895	2.2194	3.89745	11.0642	34.0229	43.3008	50.269	80.1852	35.2745	4.35505	37.8966	8.43742	14.8011	3.22646	14.0248	90.2581
bta-miR-151-3p	34902	24471	9937	5129	31689	7579	33548	9368	1410	2167	9226	458	585	1039	1254	1987	54445	104703	8036	14489	326	402	297	789	1739	1878	1558	bta-miR-151-3p	5078.63	4544.95	3378.85	4238.92	7162.48	9225.39	10636.6	7302.26	2228.64	3686.38	2594.11	2093.02	3350.6	2617.87	2730.62	2214.72	2274.14	5165.72	1234.66	2283.2	439.166
bta-miR-151-5p	840	447	192	111	799	96	431	117	176	257	5340	74	83	152	181	425	31514	42038	8851	7747	199	231	337	599	1365	585	679	bta-miR-151-5p	122.229	83.0205	65.2852	91.7371	180.593	116.854	136.651	91.2003	278.184	437.194	1501.47	338.173	475.384	382.98	394.132	473.708	1316.32	2074.02	1359.87	1220.79	268.08
bta-miR-152	2565	1868	838	353	3272	521	2013	704	344	473	2026	108	123	210	221	466	26116	23743	3656	18710	44	77	76	122	403	190	324	bta-miR-152	373.236	346.94	284.943	291.741	739.551	634.177	638.235	548.761	543.724	804.642	569.658	493.55	704.484	529.118	481.233	519.406	1090.85	1171.4	561.711	2948.35	59.274
bta-miR-153	5	0	0	0	0	0	0	0	0	0	0	0	0	0	0	0	27	27	3	2	18	56	6	9	63	3	3	bta-miR-153	0.727555	0	0	0	0	0	0	0	0	0	0	0	0	0	0	0	1.12777	1.3321	0.460922	0.315164	24.2485
bta-miR-154b	32	100	14	12	3	0	1	0	1	0	1	0	1	3	1	1	4	0	0	0	0	0	0	0	0	0	0	bta-miR-154b	4.65636	18.5728	4.76038	9.91753	0.678072	0	0.317056	0	1.58059	0	0.281174	0	5.72752	7.55882	2.17753	1.11461	0.167078	0	0	0	0
bta-miR-154c	233	824	122	121	37	15	19	38	0	0	1	0	0	0	2	7	1	0	0	0	0	0	0	3	3	1	0	bta-miR-154c	33.9041	153.04	41.4833	100.002	8.36289	18.2585	6.02407	29.6206	0	0	0.281174	0	0	0	4.35505	7.80224	0.0417694	0	0	0	0
bta-miR-155	1829	2168	642	303	497	63	326	159	7	13	46	3	0	3	0	10	276	552	135	272	618	113	152	242	118	123	552	bta-miR-155	266.14	402.659	218.298	250.418	112.334	76.6855	103.36	123.939	11.0642	22.1149	12.934	13.7097	0	7.55882	0	11.1461	11.5284	27.2339	20.7415	42.8622	832.53
bta-miR-15a	121	53	73	12	140	7	36	13	25	24	83	17	7	11	8	42	6250	5171	2096	2452	129	187	502	592	1005	135	262	bta-miR-15a	17.6068	9.84359	24.822	9.91753	31.6434	8.52061	11.414	10.1334	39.5148	40.8275	23.3374	77.6885	40.0926	27.7157	17.4202	46.8134	261.059	255.121	322.031	386.39	173.781
bta-miR-15b	103	36	70	14	192	9	62	19	56	61	594	15	20	34	52	80	1406	8849	136	958	143	194	278	727	1556	688	1246	bta-miR-15b	14.9876	6.68621	23.8019	11.5704	43.3966	10.9551	19.6575	14.8103	88.5132	103.77	167.017	68.5486	114.55	85.6667	113.231	89.1685	58.7278	436.582	20.8952	150.963	192.641
bta-miR-16a	1643	831	1164	335	2335	169	811	337	231	384	5129	115	79	176	195	446	31517	42952	3442	7743	2188	1648	5838	7143	8780	2305	5282	bta-miR-16a	239.075	154.34	395.792	276.864	527.766	205.712	257.133	262.688	365.117	653.24	1442.14	525.54	452.474	443.451	424.618	497.114	1316.45	2119.12	528.832	1220.16	2947.53
bta-miR-16b	1474	744	1065	299	2232	161	740	319	262	416	5750	128	86	185	208	458	32729	45770	3743	8708	2260	1820	6490	7960	9812	2574	5964	bta-miR-16b	214.483	138.182	362.129	247.112	504.486	195.974	234.622	248.657	414.115	707.676	1616.75	584.948	492.566	466.127	452.925	510.49	1367.07	2258.15	575.078	1372.22	3044.53
bta-miR-17-3p	26	23	5	3	82	16	58	11	1	8	47	2	0	4	3	8	110	154	19	17	10	19	60	78	161	34	46	bta-miR-17-3p	3.78329	4.27175	1.70014	2.47938	18.534	19.4757	18.3893	8.57438	1.58059	13.6092	13.2152	9.13982	0	10.0784	6.53258	8.91685	4.59464	7.59788	2.91918	2.67889	13.4714
bta-miR-17-5p	1017	959	443	219	1650	192	925	549	206	275	1821	79	34	92	99	271	12491	10888	3233	2809	187	211	378	1089	2395	409	697	bta-miR-17-5p	147.985	178.113	150.632	180.995	372.94	233.708	293.277	427.94	325.602	467.815	512.018	361.023	194.736	231.804	215.575	302.058	521.742	537.18	496.721	442.647	251.915
bta-miR-181a	6403	6996	989	1747	30834	4098	24981	8203	5351	7630	168602	1772	1690	3655	3498	6464	92054	238658	22961	42331	27239	16442	13317	45656	58751	92505	85570	bta-miR-181a	931.708	1299.35	336.287	1443.83	6969.23	4988.21	7920.39	6394.15	8457.75	12979.7	47406.5	8097.88	9679.5	9209.17	7616.99	7204.81	3845.04	11774.6	3527.75	6670.59	36694.6
bta-miR-181b	1252	1195	233	365	4454	758	4687	2239	200	301	22222	84	82	162	120	337	54376	69388	12332	16169	1074	884	1279	1966	1859	1824	2377	bta-miR-181b	182.18	221.945	79.2264	301.658	1006.71	922.661	1486.04	1745.28	316.119	512.045	6248.24	383.872	469.656	408.176	261.303	375.622	2271.25	3423.39	1894.7	2547.94	1446.82
bta-miR-181c	7	3	1	0	10	1	11	8	54	79	906	19	12	31	41	82	271	587	81	37	83	91	831	850	70	67	101	bta-miR-181c	1.01858	0.557184	0.340027	0	2.26024	1.21723	3.48762	6.23592	85.352	134.39	254.743	86.8283	68.7302	78.1078	89.2786	91.3977	11.3195	28.9607	12.4449	5.83053	111.812
bta-miR-181d	880	880	166	243	2850	505	3134	1440	134	214	16787	51	58	116	77	215	44076	54117	8899	12657	900	741	1103	1626	1458	1525	1895	bta-miR-181d	128.05	163.441	56.4445	200.83	644.169	614.701	993.655	1122.46	211.799	364.045	4720.07	233.065	332.196	292.275	167.67	239.64	1841.03	2669.96	1367.25	1994.51	1212.42
bta-miR-182	1365	474	234	123	10881	1092	5485	3331	12568	19412	229057	3274	2639	8176	7832	15707	461041	446036	187273	177012	882	433	429	736	2600	3039	3987	bta-miR-182	198.623	88.0351	79.5664	101.655	2459.37	1329.22	1739.05	2596.48	19864.9	33022.6	64404.8	14961.9	15114.9	20600.3	17054.4	17507.1	19257.4	22006	28772.8	27893.9	1188.17
bta-miR-183	303	205	84	42	2665	351	1657	878	3373	4766	19116	1060	1089	2335	2354	3802	63081	99654	32308	42164	40	64	71	196	858	395	514	bta-miR-183	44.0899	38.0743	28.5623	34.7113	602.354	427.248	525.363	684.392	5331.34	8107.66	5374.92	4844.1	6237.26	5883.28	5125.9	4237.73	2634.86	4916.62	4963.83	6644.28	53.8855
bta-miR-1839	879	841	1063	186	7528	754	2337	1046	7	8	28	1	6	8	10	12	103692	23916	49591	24367	20	12	6	5	60	61	121	bta-miR-1839	127.904	156.197	361.449	153.722	1701.51	917.792	740.961	815.346	11.0642	13.6092	7.87287	4.56991	34.3651	20.1569	21.7753	13.3753	4331.15	1179.94	7619.2	3839.79	26.9427
bta-miR-184	21	37	120	25	19	38	40	36	77	83	4	14	22	65	76	113	7323	7864	251	24	14	101	46	30	18	0	3	bta-miR-184	3.05573	6.87194	40.8033	20.6615	4.29446	46.2548	12.6823	28.0616	121.706	141.195	1.1247	63.9787	126.005	163.775	165.492	125.95	305.877	387.985	38.5638	3.78196	18.8599
bta-miR-185	2149	2324	1115	496	2065	224	1142	919	20	27	184	4	4	14	9	28	3155	3117	939	515	26	15	31	78	45	20	73	bta-miR-185	312.703	431.632	379.13	409.925	466.74	272.66	362.078	716.351	31.6119	45.9309	51.736	18.2796	22.9101	35.2745	19.5977	31.209	131.783	153.783	144.269	81.1546	35.0255
bta-miR-186	35092	27580	20762	7053	94084	9443	34231	24466	116	428	2957	35	34	88	145	209	12842	41919	3314	3913	3358	1566	1833	6629	15690	6681	9111	bta-miR-186	5106.28	5122.38	7059.65	5829.03	21265.3	11494.3	10853.2	19071	183.349	728.09	831.431	159.947	194.736	221.725	315.741	232.953	536.403	2068.15	509.166	616.617	4523.68
bta-miR-187	1	0	0	2	0	0	0	1	0	0	1	0	1	0	0	0	3191	1639	1328	1058	1	0	0	0	1	0	1	bta-miR-187	0.145511	0	0	1.65292	0	0	0	0.779489	0	0	0.281174	0	5.72752	0	0	0	133.286	80.8631	204.035	166.722	1.34714
bta-miR-188	36	16	7	9	41	5	17	9	4	0	7	1	4	1	1	12	57	20	15	38	0	0	0	0	3	0	0	bta-miR-188	5.2384	2.97165	2.38019	7.43815	9.26699	6.08615	5.38996	7.01541	6.32237	0	1.96822	4.56991	22.9101	2.51961	2.17753	13.3753	2.38086	0.986737	2.30461	5.98811	0
bta-miR-18a	22	16	8	4	24	1	16	13	5	14	31	2	2	8	4	21	1251	679	511	278	9	56	72	112	114	27	32	bta-miR-18a	3.20124	2.97165	2.72022	3.30584	5.42458	1.21723	5.0729	10.1334	7.90297	23.816	8.71639	9.13982	11.455	20.1569	8.7101	23.4067	52.2535	33.4997	78.5105	43.8077	12.1242
bta-miR-18b	18	15	7	4	17	1	12	12	2	8	25	2	2	7	4	18	1098	404	416	228	8	41	73	106	104	23	29	bta-miR-18b	2.6192	2.78592	2.38019	3.30584	3.84241	1.21723	3.80468	9.35387	3.16119	13.6092	7.02935	9.13982	11.455	17.6373	8.7101	20.0629	45.8628	19.9321	63.9146	35.9286	10.7771
bta-miR-190a	32	28	33	5	56	4	8	23	0	0	3	0	0	0	1	14	1587	2860	1445	464	83	134	94	449	1201	173	293	bta-miR-190a	4.65636	5.20039	11.2209	4.1323	12.6574	4.86892	2.53645	17.9283	0	0	0.843521	0	0	0	2.17753	15.6045	66.2881	141.103	222.011	73.1179	111.812
bta-miR-190b	16	15	15	3	11	2	1	2	2	7	30	1	2	2	6	7	1993	1812	785	427	0	0	0	0	3	0	1	bta-miR-190b	2.32818	2.78592	5.10041	2.47938	2.48627	2.43446	0.317056	1.55898	3.16119	11.908	8.43521	4.56991	11.455	5.03922	13.0652	7.80224	83.2464	89.3984	120.608	67.2874	0
bta-miR-191	35857	28631	14061	6384	25426	4802	16287	7718	6812	10607	426501	2003	1949	4311	4988	8494	99156	103115	59929	46155	2303	1475	1964	5434	13281	7996	11497	bta-miR-191	5217.59	5317.58	4781.12	5276.13	5746.89	5845.14	5163.9	6016.1	10767	18044	119921	9153.53	11162.9	10862	10861.5	9467.46	4141.69	5087.37	9207.54	7273.19	3102.46
bta-miR-192	3796	3929	1828	685	4663	726	2507	1393	166	271	16	197	10	127	26	208	5708	1861	2325	1377	47	71	45	58	82	99	122	bta-miR-192	552.36	729.726	621.57	566.126	1053.95	883.709	794.861	1085.83	262.378	461.01	4.49878	900.272	57.2752	319.99	56.6157	231.838	238.42	91.8159	357.215	216.99	63.3154
bta-miR-193a-3p	1	0	4	0	65	2	14	4	23	26	253	7	41	16	27	94	45463	5503	22380	9271	5	0	0	5	32	12	18	bta-miR-193a-3p	0.145511	0	1.36011	0	14.6916	2.43446	4.43879	3.11796	36.3536	44.2298	71.137	31.9894	234.828	40.3137	58.7932	104.773	1898.96	271.501	3438.48	1460.94	6.73568
bta-miR-193a-5p	643	460	59	84	1094	1023	2880	843	36	60	1523	19	18	49	30	62	4816	6030	889	893	147	161	75	354	912	473	588	bta-miR-193a-5p	93.5636	85.4349	20.0616	69.4227	247.27	1245.23	913.123	657.11	56.9014	102.069	428.228	86.8283	103.095	123.461	65.3258	69.1056	201.161	297.501	136.587	140.721	198.029
bta-miR-193b	20	22	23	4	16	0	7	8	374	528	17983	142	159	288	210	1015	73250	34548	29422	27859	7	19	9	17	49	14	27	bta-miR-193b	2.91022	4.08602	7.82063	3.30584	3.61639	0	2.2194	6.23592	591.142	898.205	5056.35	648.927	910.675	725.647	457.28	1131.33	3059.61	1704.49	4520.42	4390.07	9.42996
bta-miR-194	1323	942	329	121	1838	148	910	346	192	264	8	135	11	107	32	299	787	1782	162	170	0	7	0	1	16	10	18	bta-miR-194	192.511	174.956	111.869	100.002	415.432	180.15	288.521	269.703	303.474	449.102	2.24939	616.938	63.0027	269.598	69.6808	333.267	32.8725	87.9183	24.8898	26.7889	0
bta-miR-1940	0	0	0	0	0	2	0	0	0	0	0	1	0	0	1	0	0	9	0	2	2	0	0	0	0	5	2	bta-miR-1940	0	0	0	0	0	2.43446	0	0	0	0	0	4.56991	0	0	2.17753	0	0	0.444032	0	0.315164	2.69427
bta-miR-195	20	3	6	1	7	0	2	0	14	15	36	9	0	1	0	22	6275	8672	1490	984	52	60	20	106	381	52	65	bta-miR-195	2.91022	0.557184	2.04016	0.826461	1.58217	0	0.634113	0	22.1283	25.5172	10.1223	41.1292	0	2.51961	0	24.5213	262.103	427.849	228.925	155.06	70.0511
bta-miR-196a	336	116	174	91	23	1	6	48	6	6	3	1	1	1	5	7	4895	9764	1653	4309	79	140	71	89	232	193	267	bta-miR-196a	48.8917	21.5445	59.1647	75.2079	5.19856	1.21723	1.90234	37.4155	9.48356	10.2069	0.843521	4.56991	5.72752	2.51961	10.8876	7.80224	204.461	481.725	253.968	679.02	106.424
bta-miR-196b	252	92	184	84	20	0	6	35	4	6	3	1	1	1	5	7	4157	7613	1397	3137	50	86	55	78	186	130	203	bta-miR-196b	36.6688	17.087	62.565	69.4227	4.52048	0	1.90234	27.2821	6.32237	10.2069	0.843521	4.56991	5.72752	2.51961	10.8876	7.80224	173.635	375.601	214.636	494.334	67.3568
bta-miR-197	612	362	157	68	221	52	146	44	0	6	2	4	0	2	1	47	15751	4959	6348	6466	771	514	197	1846	1830	1027	1680	bta-miR-197	89.0528	67.2336	53.3843	56.1993	49.9513	63.296	46.2902	34.2975	0	10.2069	0.562348	18.2796	0	5.03922	2.17753	52.3865	657.91	244.661	975.312	1018.92	1038.64
bta-miR-199a-3p	31	33	18	10	555	6	12	940	42	89	25	61	22	45	21	168	2182	1073	465	412	20	67	231	115	33	6	12	bta-miR-199a-3p	4.51084	6.12903	6.12049	8.26461	125.443	7.30338	3.80468	732.72	66.3849	151.402	7.02935	278.764	126.005	113.382	45.728	187.254	91.1409	52.9384	71.443	64.9237	26.9427
bta-miR-199a-5p	2	0	0	1	340	4	13	1076	34	48	2	53	10	29	17	122	501	179	8	6	6	4	49	31	3	0	7	bta-miR-199a-5p	0.291022	0	0	0.826461	76.8482	4.86892	4.12173	838.731	53.7402	81.655	0.562348	242.205	57.2752	73.0686	37.0179	135.982	20.9265	8.8313	1.22913	0.945491	8.08282
bta-miR-199b	2	0	0	0	18	0	2	5	5	11	11	5	2	6	7	93	617	324	140	90	0	0	9	8	1	0	9	bta-miR-199b	0.291022	0	0	0	4.06843	0	0.634113	3.89745	7.90297	18.7126	3.09291	22.8495	11.455	15.1176	15.2427	103.658	25.7717	15.9851	21.5097	14.1824	0
bta-miR-199c	25	28	16	10	368	4	7	623	28	24	18	33	10	28	12	88	1839	806	424	356	19	52	131	79	20	3	8	bta-miR-199c	3.63778	5.20039	5.44044	8.26461	83.1769	4.86892	2.2194	485.622	44.2566	40.8275	5.06113	150.807	57.2752	70.549	26.1303	98.0853	76.814	39.7655	65.1437	56.0991	25.5956
bta-miR-19a	1004	1283	734	390	1674	129	651	840	1016	1526	1970	414	264	620	693	1471	153463	59789	26849	12789	578	159	367	1235	2228	400	1050	bta-miR-19a	146.093	238.289	249.58	322.32	378.364	157.023	206.404	654.771	1605.88	2595.95	553.912	1891.94	1512.06	1562.16	1509.03	1639.59	6410.06	2949.8	4125.1	2015.31	778.645
bta-miR-19b	939	1131	614	356	1907	157	668	794	1099	1628	2062	419	279	650	718	1542	156318	60360	27975	13830	634	179	413	1338	2497	469	1222	bta-miR-19b	136.635	210.059	208.777	294.22	431.028	191.105	211.794	618.915	1737.07	2769.46	579.78	1914.79	1597.98	1637.75	1563.46	1718.72	6529.31	2977.97	4298.1	2179.36	854.085
bta-miR-200a	93934	80769	40276	18639	218309	28555	130937	53836	681	848	5212	247	271	383	415	674	1461176	708349	175527	208105	5181	5331	4607	14954	38862	14440	23051	bta-miR-200a	13668.4	15001.1	13694.9	15404.4	49343.1	34758	41514.4	41964.6	1076.38	1442.57	1465.48	1128.77	1552.16	965.01	903.673	751.244	61032.5	34947.7	26968.1	32793.6	6979.51
bta-miR-200b	77836	52676	23588	12224	91937	19421	77773	27017	1276	1727	21256	368	351	776	704	1356	127919	582814	21398	43653	332	854	231	1552	4264	1686	2254	bta-miR-200b	11326	9783.42	8020.56	10102.7	20780	23639.8	24658.4	21059.5	2016.84	2937.88	5976.63	1681.73	2010.36	1955.22	1532.98	1511.41	5343.1	28754.2	3287.61	6878.92	447.249
bta-miR-200c	175494	147511	44180	32133	184990	51809	180019	83467	6393	8544	503203	1811	1429	4041	3568	6358	202247	1172306	43297	65943	1888	2374	875	6426	19657	8744	13434	bta-miR-200c	25536.3	27396.9	15022.4	26556.7	41812.2	63063.5	57076.2	65061.6	10104.7	14534.6	141488	8276.11	8184.62	10181.7	7769.41	7086.66	8447.74	57837.9	6652.19	10391.4	2543.39
bta-miR-202	1	0	1	0	0	0	0	0	3	0	0	0	2	1	0	0	5	66	1	0	0	0	0	8	0	0	0	bta-miR-202	0.145511	0	0.340027	0	0	0	0	0	4.74178	0	0	0	11.455	2.51961	0	0	0.208847	3.25623	0.153641	0	0
bta-miR-204	1	1	0	0	2	0	4	2	1	3	0	1	0	1	2	13	14	42	0	0	10	9	37	22	14	0	10	bta-miR-204	0.145511	0.185728	0	0	0.452048	0	1.26823	1.55898	1.58059	5.10344	0	4.56991	0	2.51961	4.35505	14.4899	0.584772	2.07215	0	0	13.4714
bta-miR-205	154	301	142	42	35	11	18	21	931	1431	20944	244	239	556	672	1120	18958	17626	1062	5313	391	892	513	865	1081	397	262	bta-miR-205	22.4087	55.9042	48.2839	34.7113	7.91084	13.3895	5.70702	16.3693	1471.53	2434.34	5888.9	1115.06	1368.88	1400.9	1463.3	1248.36	791.865	869.611	163.167	837.232	526.73
bta-miR-206	26	20	11	4	2036	8	64	10454	70	38	37	7	13	17	96	75	15	19	25	4	0	8	90	63	4	6	0	bta-miR-206	3.78329	3.71456	3.7403	3.30584	460.185	9.73784	20.2916	8148.78	110.642	64.6435	10.4034	31.9894	74.4577	42.8333	209.043	83.5954	0.626541	0.9374	3.84102	0.630327	0
bta-miR-208b	0	0	0	0	0	0	0	0	3	0	0	0	0	1	0	214	55	40	0	0	0	0	6	0	0	0	0	bta-miR-208b	0	0	0	0	0	0	0	0	4.74178	0	0	0	0	2.51961	0	238.526	2.29732	1.97347	0	0	0
bta-miR-20a	1969	2120	1099	488	2283	208	1137	844	47	43	926	24	5	25	26	61	8418	8658	3171	2785	374	351	599	1954	5136	757	1220	bta-miR-20a	286.511	393.744	373.69	403.313	516.013	253.184	360.493	657.889	74.2879	73.1492	260.367	109.678	28.6376	62.9902	56.6157	67.991	351.615	427.159	487.195	438.865	503.829
bta-miR-20b	735	595	308	135	1141	132	705	368	161	200	1446	57	32	76	77	217	10657	8711	2430	2160	144	175	258	861	1885	356	568	bta-miR-20b	106.951	110.508	104.728	111.572	257.894	160.674	223.525	286.852	254.476	340.229	406.577	260.485	183.281	191.49	167.67	241.869	445.137	429.773	373.347	340.377	193.988
bta-miR-210	77	57	32	9	392	49	211	55	48	66	255	28	24	38	30	52	1468	806	213	266	39	27	39	75	191	93	195	bta-miR-210	11.2044	10.5865	10.8809	7.43815	88.6015	59.6443	66.8989	42.8719	75.8685	112.276	71.6993	127.957	137.46	95.7451	65.3258	57.9595	61.3175	39.7655	32.7255	41.9167	52.5383
bta-miR-211	1	0	0	0	1	0	0	0	0	0	0	0	0	0	0	1	2	10	0	0	4	1	8	6	1	0	3	bta-miR-211	0.145511	0	0	0	0.226024	0	0	0	0	0	0	0	0	0	0	1.11461	0.0835388	0.493369	0	0	5.38855
bta-miR-212	9	6	1	5	4	0	0	3	0	0	0	0	0	0	0	0	4	0	0	2	5	8	7	0	2	1	2	bta-miR-212	1.3096	1.11437	0.340027	4.1323	0.904097	0	0	2.33847	0	0	0	0	0	0	0	0	0.167078	0	0	0.315164	6.73568
bta-miR-21-3p	3	12	1	2	22	1	6	6	4	5	24	24	0	6	5	6	1383	530	325	515	8	91	284	197	40	21	27	bta-miR-21-3p	0.436533	2.22874	0.340027	1.65292	4.97253	1.21723	1.90234	4.67694	6.32237	8.50573	6.74817	109.678	0	15.1176	10.8876	6.68764	57.7671	26.1485	49.9333	81.1546	10.7771
bta-miR-214	0	0	0	0	6	0	0	29	0	4	1	2	1	2	4	5	11	3	1	1	0	0	0	2	2	0	2	bta-miR-214	0	0	0	0	1.35614	0	0	22.6052	0	6.80458	0.281174	9.13982	5.72752	5.03922	8.7101	5.57303	0.459464	0.148011	0.153641	0.157582	0
bta-miR-215	623	717	318	123	1975	155	808	397	5	9	16	5	1	9	1	5	1207	545	392	352	3	7	10	26	13	18	34	bta-miR-215	90.6534	133.167	108.129	101.655	446.398	188.671	256.182	309.457	7.90297	15.3103	4.49878	22.8495	5.72752	22.6765	2.17753	5.57303	50.4157	26.8886	60.2272	55.4688	4.04141
bta-miR-21-5p	186682	134712	58616	30647	357396	43772	170895	84807	4713	4624	21522	2918	1292	2653	2728	5942	435470	289105	116034	219420	9612	8673	13078	22447	24150	9101	17847	bta-miR-21-5p	27164.3	25019.8	19931	25328.5	80780.1	53280.6	54183.4	66106.2	7449.34	7866.09	6051.42	13335	7399.95	6684.52	5940.29	6622.99	18189.3	14263.5	17827.6	34576.6	12948.7
bta-miR-217	12	12	9	29	2	0	5	1	0	0	0	1	1	0	4	0	27	68	1	0	0	0	0	0	0	0	0	bta-miR-217	1.74613	2.22874	3.06025	23.9674	0.452048	0	1.58528	0.779489	0	0	0	4.56991	5.72752	0	8.7101	0	1.12777	3.35491	0.153641	0	0
bta-miR-218	146	187	134	38	17	1	6	61	1	4	15	7	1	3	8	15	1147	377	322	179	36	100	19	43	216	114	92	bta-miR-218	21.2446	34.7312	45.5637	31.4055	3.84241	1.21723	1.90234	47.5489	1.58059	6.80458	4.21761	31.9894	5.72752	7.55882	17.4202	16.7191	47.9095	18.6	49.4723	28.2071	48.4969
bta-miR-219	8	0	2	0	4	0	4	2	0	0	20	0	0	1	2	1	24	25	20	12	0	0	0	0	3	0	0	bta-miR-219	1.16409	0	0.680055	0	0.904097	0	1.26823	1.55898	0	0	5.62348	0	0	2.51961	4.35505	1.11461	1.00247	1.23342	3.07282	1.89098	0
bta-miR-219-3p	0	0	0	0	0	0	0	0	0	0	1	0	0	0	0	0	1	66	0	1	0	27	8	8	22	3	1	bta-miR-219-3p	0	0	0	0	0	0	0	0	0	0	0.281174	0	0	0	0	0	0.0417694	3.25623	0	0.157582	0
bta-miR-219-5p	0	0	0	0	0	0	0	0	0	0	6	0	0	0	0	0	10	3	13	7	1	72	12	11	26	1	4	bta-miR-219-5p	0	0	0	0	0	0	0	0	0	0	1.68704	0	0	0	0	0	0.417694	0.148011	1.99733	1.10307	1.34714
bta-miR-221	747	954	339	152	553	60	88	204	80	167	1493	43	41	92	85	197	5014	3436	1461	1325	2504	5076	2564	3856	5736	2913	1797	bta-miR-221	108.697	177.185	115.269	125.622	124.991	73.0338	27.901	159.016	126.447	284.091	419.793	196.506	234.828	231.804	185.09	219.577	209.432	169.521	224.469	208.796	3373.23
bta-miR-222	249	477	130	61	64	11	16	172	34	65	485	16	13	26	27	75	5290	1697	843	541	555	616	338	650	1102	270	216	bta-miR-222	36.2323	88.5923	44.2035	50.4141	14.4655	13.3895	5.0729	134.072	53.7402	110.574	136.369	73.1185	74.4577	65.5098	58.7932	83.5954	220.96	83.7246	129.519	85.2517	747.661
bta-miR-223	1269	294	2185	232	118	6	4	6	19	33	22274	12	4	18	15	24	1027	2037	1193	2075	762	120	992	1051	131	77	2933	bta-miR-223	184.654	54.6041	742.96	191.739	26.6708	7.30338	1.26823	4.67694	30.0313	56.1378	6262.87	54.8389	22.9101	45.3529	32.6629	26.7505	42.8972	100.499	183.294	326.982	1026.52
bta-miR-22-3p	58446	43823	19051	6825	55697	13005	30806	10934	99	130	2160	46	109	135	148	376	206454	149440	112201	149789	2948	5357	6787	12823	29127	18444	29840	bta-miR-22-3p	8504.54	8139.16	6477.86	5640.59	12588.9	15830.1	9767.24	8522.94	156.479	221.149	607.335	210.216	624.299	340.147	322.274	419.092	8623.46	7372.9	17238.7	23604	3971.36
bta-miR-224	109	124	34	23	4	5	22	1	2	0	5	3	2	2	4	7	11949	17667	2254	5234	0	4	0	0	0	0	1	bta-miR-224	15.8607	23.0303	11.5609	19.0086	0.904097	6.08615	6.97524	0.779489	3.16119	0	1.40587	13.7097	11.455	5.03922	8.7101	7.80224	499.103	871.634	346.306	824.783	0
bta-miR-22-5p	5913	4556	1201	565	1682	672	2053	633	4	20	46	4	3	2	3	10	24213	7715	10101	10037	8	18	5	24	60	28	45	bta-miR-22-5p	860.407	846.177	408.373	466.95	380.173	817.979	650.917	493.417	6.32237	34.0229	12.934	18.2796	17.1825	5.03922	6.53258	11.1461	1011.36	380.634	1551.93	1581.65	10.7771
bta-miR-2284a	295	161	79	25	1008	228	613	195	0	0	0	0	0	0	0	0	0	0	0	0	0	0	0	0	0	0	0	bta-miR-2284a	42.9258	29.9022	26.8622	20.6615	227.832	277.529	194.356	152	0	0	0	0	0	0	0	0	0	0	0	0	0
bta-miR-2284aa	74	39	29	8	220	30	77	25	0	0	0	0	0	0	0	0	0	0	0	0	0	0	0	0	0	0	0	bta-miR-2284aa	10.7678	7.2434	9.86079	6.61169	49.7253	36.5169	24.4133	19.4872	0	0	0	0	0	0	0	0	0	0	0	0	0
bta-miR-2284ab	305	300	158	57	487	47	255	86	0	0	0	0	0	0	0	0	0	0	0	0	0	0	0	0	0	0	0	bta-miR-2284ab	44.3809	55.7184	53.7243	47.1083	110.074	57.2098	80.8494	67.0361	0	0	0	0	0	0	0	0	0	0	0	0	0
bta-miR-2284b	212	115	75	28	52	2	13	5	0	0	0	0	0	0	0	0	0	0	0	0	0	0	0	0	0	0	0	bta-miR-2284b	30.8484	21.3587	25.502	23.1409	11.7533	2.43446	4.12173	3.89745	0	0	0	0	0	0	0	0	0	0	0	0	0
bta-miR-2284c	55	21	24	1	56	9	13	3	0	0	0	0	0	0	0	0	0	0	0	0	0	0	0	0	0	0	0	bta-miR-2284c	8.00311	3.90029	8.16065	0.826461	12.6574	10.9551	4.12173	2.33847	0	0	0	0	0	0	0	0	0	0	0	0	0
bta-miR-2284d	294	161	86	25	1056	239	627	199	0	0	0	0	0	0	0	0	0	0	0	0	0	0	0	0	0	0	0	bta-miR-2284d	42.7803	29.9022	29.2423	20.6615	238.681	290.918	198.794	155.118	0	0	0	0	0	0	0	0	0	0	0	0	0
bta-miR-2284f	297	167	82	25	1008	231	617	196	0	0	0	0	0	0	0	0	0	0	0	0	0	0	0	0	0	0	0	bta-miR-2284f	43.2168	31.0166	27.8822	20.6615	227.832	281.18	195.624	152.78	0	0	0	0	0	0	0	0	0	0	0	0	0
bta-miR-2284g	296	167	78	25	1007	229	616	199	0	0	0	0	0	0	0	0	0	0	0	0	0	0	0	0	0	0	0	bta-miR-2284g	43.0713	31.0166	26.5221	20.6615	227.606	278.746	195.307	155.118	0	0	0	0	0	0	0	0	0	0	0	0	0
bta-miR-2284h-5p	185	86	43	8	573	103	311	71	0	0	0	0	0	0	0	0	0	0	0	0	0	0	0	0	0	0	0	bta-miR-2284h-5p	26.9196	15.9726	14.6212	6.61169	129.512	125.375	98.6046	55.3438	0	0	0	0	0	0	0	0	0	0	0	0	0
bta-miR-2284j	727	349	221	45	2295	319	1189	401	0	0	0	0	0	0	0	0	2	0	0	0	0	0	0	0	0	0	0	bta-miR-2284j	105.787	64.8191	75.146	37.1907	518.725	388.297	376.98	312.575	0	0	0	0	0	0	0	0	0.0835388	0	0	0	0
bta-miR-2284k	2531	1261	752	257	6216	898	2490	819	0	1	0	0	0	0	0	0	2	4	0	0	0	0	0	0	0	0	0	bta-miR-2284k	368.289	234.203	255.701	212.4	1404.97	1093.07	789.471	638.402	0	1.70115	0	0	0	0	0	0	0.0835388	0.197347	0	0	0
bta-miR-2284l	236	135	70	17	934	229	579	184	0	0	0	0	0	0	0	0	0	0	0	0	0	0	0	0	0	0	0	bta-miR-2284l	34.3406	25.0733	23.8019	14.0498	211.107	278.746	183.576	143.426	0	0	0	0	0	0	0	0	0	0	0	0	0
bta-miR-2284m	690	318	172	49	1713	238	727	208	0	0	0	0	0	0	0	0	2	0	0	0	0	0	0	0	0	0	0	bta-miR-2284m	100.403	59.0615	58.4847	40.4966	387.179	289.701	230.5	162.134	0	0	0	0	0	0	0	0	0.0835388	0	0	0	0
bta-miR-2284n	10	10	11	4	5	2	1	1	0	0	0	0	0	0	0	0	0	0	0	0	0	0	0	0	0	0	0	bta-miR-2284n	1.45511	1.85728	3.7403	3.30584	1.13012	2.43446	0.317056	0.779489	0	0	0	0	0	0	0	0	0	0	0	0	0
bta-miR-2284o	19	5	5	2	39	7	12	5	0	0	0	0	0	0	0	0	0	0	0	0	0	0	0	0	0	0	0	bta-miR-2284o	2.76471	0.928641	1.70014	1.65292	8.81494	8.52061	3.80468	3.89745	0	0	0	0	0	0	0	0	0	0	0	0	0
bta-miR-2284r	46	28	15	2	124	15	74	28	0	0	0	0	0	0	0	0	0	0	0	0	0	0	0	0	0	0	0	bta-miR-2284r	6.69351	5.20039	5.10041	1.65292	28.027	18.2585	23.4622	21.8257	0	0	0	0	0	0	0	0	0	0	0	0	0
bta-miR-2284u	50	31	16	1	239	39	128	41	0	0	0	0	0	0	0	0	0	0	0	0	0	0	0	0	0	0	0	bta-miR-2284u	7.27555	5.75757	5.44044	0.826461	54.0198	47.472	40.5832	31.9591	0	0	0	0	0	0	0	0	0	0	0	0	0
bta-miR-2284v	1	0	3	0	66	8	17	4	0	0	0	0	0	0	0	0	0	0	0	0	0	0	0	0	0	0	0	bta-miR-2284v	0.145511	0	1.02008	0	14.9176	9.73784	5.38996	3.11796	0	0	0	0	0	0	0	0	0	0	0	0	0
bta-miR-2284x	7257	4000	2493	956	17647	2442	8235	2666	0	1	1	0	0	0	0	1	2	4	0	0	0	0	0	0	0	0	0	bta-miR-2284x	1055.97	742.913	847.688	790.096	3988.65	2972.48	2610.96	2078.12	0	1.70115	0.281174	0	0	0	0	1.11461	0.0835388	0.197347	0	0	0
bta-miR-2284y	2614	1335	797	281	7786	1154	3994	1396	0	1	0	0	0	0	0	0	2	4	0	0	0	0	0	0	0	0	0	bta-miR-2284y	380.366	247.947	271.002	232.235	1759.82	1404.68	1266.32	1088.17	0	1.70115	0	0	0	0	0	0	0.0835388	0.197347	0	0	0
bta-miR-2284z	109	170	69	31	228	32	85	27	0	0	0	0	0	0	0	0	0	0	0	0	0	0	0	0	0	0	0	bta-miR-2284z	15.8607	31.5738	23.4619	25.6203	51.5335	38.9514	26.9498	21.0462	0	0	0	0	0	0	0	0	0	0	0	0	0
bta-miR-2285aa	247	178	64	48	146	31	164	96	0	0	0	0	0	0	0	0	0	0	0	0	0	0	0	0	0	0	0	bta-miR-2285aa	35.9412	33.0596	21.7617	39.6701	32.9995	37.7341	51.9973	74.831	0	0	0	0	0	0	0	0	0	0	0	0	0
bta-miR-2285ab	59	25	34	10	151	12	62	44	0	0	0	0	0	0	0	0	0	0	0	0	0	0	0	0	0	0	0	bta-miR-2285ab	8.58515	4.6432	11.5609	8.26461	34.1296	14.6068	19.6575	34.2975	0	0	0	0	0	0	0	0	0	0	0	0	0
bta-miR-2285ad	33	6	7	1	31	3	32	9	0	0	0	0	0	0	0	0	0	0	0	0	0	0	0	0	0	0	0	bta-miR-2285ad	4.80187	1.11437	2.38019	0.826461	7.00675	3.65169	10.1458	7.01541	0	0	0	0	0	0	0	0	0	0	0	0	0
bta-miR-2285b	56	33	1	8	66	1	18	21	0	0	0	0	0	0	0	0	0	0	0	0	0	0	0	0	0	0	0	bta-miR-2285b	8.14862	6.12903	0.340027	6.61169	14.9176	1.21723	5.70702	16.3693	0	0	0	0	0	0	0	0	0	0	0	0	0
bta-miR-2285c	36	25	10	6	63	13	42	24	0	0	0	0	0	0	0	0	0	0	0	0	0	0	0	0	0	0	0	bta-miR-2285c	5.2384	4.6432	3.40027	4.95876	14.2395	15.824	13.3164	18.7077	0	0	0	0	0	0	0	0	0	0	0	0	0
bta-miR-2285d	14	12	4	7	12	3	2	4	0	0	0	0	0	0	0	0	0	0	0	0	0	0	0	0	0	0	0	bta-miR-2285d	2.03716	2.22874	1.36011	5.78522	2.71229	3.65169	0.634113	3.11796	0	0	0	0	0	0	0	0	0	0	0	0	0
bta-miR-2285e	1180	971	471	251	257	38	115	79	0	0	0	0	0	0	0	0	0	0	0	0	0	1	6	1	0	0	0	bta-miR-2285e	171.703	180.342	160.153	207.442	58.0882	46.2548	36.4615	61.5797	0	0	0	0	0	0	0	0	0	0	0	0	0
bta-miR-2285f	244	150	117	37	456	44	239	103	0	0	0	0	0	0	0	0	0	0	0	0	0	1	6	1	0	0	0	bta-miR-2285f	35.5047	27.8592	39.7832	30.579	103.067	53.5581	75.7765	80.2874	0	0	0	0	0	0	0	0	0	0	0	0	0
bta-miR-2285g	29	26	10	4	133	17	62	24	0	0	0	0	0	0	0	0	0	0	0	0	0	0	0	0	0	0	0	bta-miR-2285g	4.21982	4.82893	3.40027	3.30584	30.0612	20.6929	19.6575	18.7077	0	0	0	0	0	0	0	0	0	0	0	0	0
bta-miR-2285i	24	16	7	10	185	17	102	31	0	0	0	0	0	0	0	0	0	0	0	0	0	0	0	0	0	0	0	bta-miR-2285i	3.49227	2.97165	2.38019	8.26461	41.8145	20.6929	32.3398	24.1642	0	0	0	0	0	0	0	0	0	0	0	0	0
bta-miR-2285j	15	16	6	7	37	6	22	17	0	0	0	0	0	0	0	0	0	0	0	0	0	0	0	0	0	0	0	bta-miR-2285j	2.18267	2.97165	2.04016	5.78522	8.36289	7.30338	6.97524	13.2513	0	0	0	0	0	0	0	0	0	0	0	0	0
bta-miR-2285k	110	65	60	21	397	51	237	97	0	0	0	0	0	0	0	0	0	0	0	0	0	0	0	0	0	0	0	bta-miR-2285k	16.0062	12.0723	20.4016	17.3557	89.7316	62.0788	75.1424	75.6105	0	0	0	0	0	0	0	0	0	0	0	0	0
bta-miR-2285l	10	11	3	0	8	2	15	5	0	0	0	0	0	0	0	0	0	0	0	0	0	0	0	0	0	0	0	bta-miR-2285l	1.45511	2.04301	1.02008	0	1.80819	2.43446	4.75585	3.89745	0	0	0	0	0	0	0	0	0	0	0	0	0
bta-miR-2285m	30	8	4	1	10	1	6	3	0	0	0	0	0	0	0	0	0	0	0	0	0	0	0	0	0	0	0	bta-miR-2285m	4.36533	1.48583	1.36011	0.826461	2.26024	1.21723	1.90234	2.33847	0	0	0	0	0	0	0	0	0	0	0	0	0
bta-miR-2285n	10	41	10	4	26	3	31	10	0	0	0	0	0	0	0	0	0	0	0	0	0	0	0	0	0	0	0	bta-miR-2285n	1.45511	7.61485	3.40027	3.30584	5.87663	3.65169	9.82875	7.79489	0	0	0	0	0	0	0	0	0	0	0	0	0
bta-miR-2285o	194	67	44	18	22	0	11	6	0	0	0	0	0	0	0	0	0	0	0	0	0	0	0	0	0	0	0	bta-miR-2285o	28.2292	12.4438	14.9612	14.8763	4.97253	0	3.48762	4.67694	0	0	0	0	0	0	0	0	0	0	0	0	0
bta-miR-2285p	107	28	23	11	67	10	25	14	0	0	0	0	0	0	0	0	0	0	0	0	0	0	0	0	0	0	0	bta-miR-2285p	15.5697	5.20039	7.82063	9.09107	15.1436	12.1723	7.92641	10.9129	0	0	0	0	0	0	0	0	0	0	0	0	0
bta-miR-2285q	14	5	4	2	44	7	22	7	0	0	0	0	0	0	0	0	0	0	0	0	0	0	0	0	0	0	0	bta-miR-2285q	2.03716	0.928641	1.36011	1.65292	9.94506	8.52061	6.97524	5.45643	0	0	0	0	0	0	0	0	0	0	0	0	0
bta-miR-2285r	11	3	3	0	18	0	11	9	0	0	0	0	0	0	0	0	0	0	0	0	0	0	0	0	0	0	0	bta-miR-2285r	1.60062	0.557184	1.02008	0	4.06843	0	3.48762	7.01541	0	0	0	0	0	0	0	0	0	0	0	0	0
bta-miR-2285s	17	6	8	3	5	4	10	6	0	0	0	0	0	0	0	0	0	0	0	0	0	0	0	0	0	0	0	bta-miR-2285s	2.47369	1.11437	2.72022	2.47938	1.13012	4.86892	3.17056	4.67694	0	0	0	0	0	0	0	0	0	0	0	0	0
bta-miR-2285t	13	21	25	5	11091	2318	16043	9600	0	0	0	0	0	0	0	0	0	0	0	0	0	0	0	0	0	0	0	bta-miR-2285t	1.89164	3.90029	8.50068	4.1323	2506.83	2821.54	5086.54	7483.1	0	0	0	0	0	0	0	0	0	0	0	0	0
bta-miR-2285u	78	37	27	9	78	11	73	45	0	0	0	0	0	0	0	0	0	0	0	0	0	0	0	0	0	0	0	bta-miR-2285u	11.3499	6.87194	9.18074	7.43815	17.6299	13.3895	23.1451	35.077	0	0	0	0	0	0	0	0	0	0	0	0	0
bta-miR-2285v	18	14	10	3	13	6	6	5	0	0	0	0	0	0	0	0	0	0	0	0	0	0	0	0	0	0	0	bta-miR-2285v	2.6192	2.60019	3.40027	2.47938	2.93831	7.30338	1.90234	3.89745	0	0	0	0	0	0	0	0	0	0	0	0	0
bta-miR-2285x	0	22	7	4	37	3	11	17	0	0	0	0	0	0	0	0	0	0	0	0	0	0	0	0	0	0	0	bta-miR-2285x	0	4.08602	2.38019	3.30584	8.36289	3.65169	3.48762	13.2513	0	0	0	0	0	0	0	0	0	0	0	0	0
bta-miR-2299-3p	9	0	0	0	26	2	16	11	0	0	0	0	0	0	0	0	0	0	0	0	0	0	0	0	0	0	0	bta-miR-2299-3p	1.3096	0	0	0	5.87663	2.43446	5.0729	8.57438	0	0	0	0	0	0	0	0	0	0	0	0	0
bta-miR-2299-5p	4	0	4	1	22	6	5	5	0	0	0	0	0	0	0	0	0	0	0	0	0	0	0	0	0	0	0	bta-miR-2299-5p	0.582044	0	1.36011	0.826461	4.97253	7.30338	1.58528	3.89745	0	0	0	0	0	0	0	0	0	0	0	0	0
bta-miR-2310	10	1	0	1	0	0	0	0	0	0	0	0	0	0	0	0	0	0	0	0	8	7	0	3	0	1	5	bta-miR-2310	1.45511	0.185728	0	0.826461	0	0	0	0	0	0	0	0	0	0	0	0	0	0	0	0	10.7771
bta-miR-2312	251	83	56	21	30	3	11	3	0	0	0	0	0	0	0	0	0	0	0	0	0	0	0	0	0	0	0	bta-miR-2312	36.5233	15.4154	19.0415	17.3557	6.78072	3.65169	3.48762	2.33847	0	0	0	0	0	0	0	0	0	0	0	0	0
bta-miR-2320-3p	0	0	0	0	12	3	10	10	0	0	11	0	0	0	0	0	0	0	0	0	0	0	0	0	0	0	0	bta-miR-2320-3p	0	0	0	0	2.71229	3.65169	3.17056	7.79489	0	0	3.09291	0	0	0	0	0	0	0	0	0	0
bta-miR-2320-5p	0	0	0	0	4	0	4	1	74	109	1075	19	27	60	57	105	29	6	14	9	0	0	11	3	0	1	0	bta-miR-2320-5p	0	0	0	0	0.904097	0	1.26823	0.779489	116.964	185.425	302.262	86.8283	154.643	151.176	124.119	117.034	1.21131	0.296021	2.15097	1.41824	0
bta-miR-2336	1	0	2	0	280	26	120	44	0	0	0	0	0	0	0	0	0	0	0	0	0	0	0	0	0	0	0	bta-miR-2336	0.145511	0	0.680055	0	63.2868	31.648	38.0468	34.2975	0	0	0	0	0	0	0	0	0	0	0	0	0
bta-miR-2340	2	1	0	0	0	0	0	0	28	47	0	57	5	23	3	21	1	0	0	0	0	0	0	0	0	2	1	bta-miR-2340	0.291022	0.185728	0	0	0	0	0	0	44.2566	79.9538	0	260.485	28.6376	57.951	6.53258	23.4067	0.0417694	0	0	0	0
bta-miR-2354	0	2	0	0	1	0	0	0	0	0	0	0	0	0	0	0	1	0	0	1	19	54	53	14	1	3	11	bta-miR-2354	0	0.371456	0	0	0.226024	0	0	0	0	0	0	0	0	0	0	0	0.0417694	0	0	0.157582	25.5956
bta-miR-2355-3p	18	14	5	9	0	0	0	0	0	0	0	0	0	0	0	0	12	18	1	5	0	0	0	0	0	0	0	bta-miR-2355-3p	2.6192	2.60019	1.70014	7.43815	0	0	0	0	0	0	0	0	0	0	0	0	0.501233	0.888063	0.153641	0.787909	0
bta-miR-2387	65	0	6	9	173	24	141	78	0	0	0	1	0	0	0	0	1	0	0	0	1	0	0	0	10	3	4	bta-miR-2387	9.45822	0	2.04016	7.43815	39.1022	29.2135	44.705	60.8002	0	0	0	4.56991	0	0	0	0	0.0417694	0	0	0	1.34714
bta-miR-23a	23283	8962	12902	2501	8230	724	4713	1504	333	364	11763	111	150	221	423	869	24463	9897	28398	22311	385	213	802	870	1755	843	2574	bta-miR-23a	3387.93	1664.5	4387.03	2066.98	1860.18	881.275	1494.29	1172.35	526.338	619.217	3307.45	507.26	859.127	556.833	921.094	968.593	1021.81	488.287	4363.09	3515.81	518.648
bta-miR-23b-3p	19957	7722	11059	2115	7745	636	4551	1341	418	413	14727	119	167	245	456	947	23611	9544	24605	19852	380	215	786	879	2108	1032	2725	bta-miR-23b-3p	2903.96	1434.19	3760.36	1747.96	1750.56	774.159	1442.92	1045.3	660.688	702.573	4140.85	543.819	956.495	617.304	992.952	1055.53	986.218	470.871	3780.33	3128.31	511.912
bta-miR-23b-5p	2	5	1	0	3	4	26	5	0	0	3	0	0	0	0	1	6	2	1	0	0	0	0	0	0	0	0	bta-miR-23b-5p	0.291022	0.928641	0.340027	0	0.678072	4.86892	8.24347	3.89745	0	0	0.843521	0	0	0	0	1.11461	0.250616	0.0986737	0.153641	0	0
bta-miR-24	59	98	25	15	117	43	124	29	0	3	6	1	0	0	1	0	68	55	11	0	0	0	0	0	1	0	0	bta-miR-24	8.58515	18.2014	8.50068	12.3969	26.4448	52.3409	39.315	22.6052	0	5.10344	1.68704	4.56991	0	0	2.17753	0	2.84032	2.71353	1.69005	0	0
bta-miR-2411-3p	5	4	6	0	10	3	2	3	0	0	27	0	0	1	3	0	0	0	0	0	0	0	0	0	0	0	0	bta-miR-2411-3p	0.727555	0.742913	2.04016	0	2.26024	3.65169	0.634113	2.33847	0	0	7.59169	0	0	2.51961	6.53258	0	0	0	0	0	0
bta-miR-2411-5p	65	40	16	2	167	35	136	53	0	0	6	3	0	0	0	0	2	0	0	0	0	0	0	0	0	0	0	bta-miR-2411-5p	9.45822	7.42913	5.44044	1.65292	37.746	42.6031	43.1197	41.3129	0	0	1.68704	13.7097	0	0	0	0	0.0835388	0	0	0	0
bta-miR-2419-3p	189	198	105	39	9	124	297	71	0	0	0	0	0	0	0	0	0	0	0	0	0	0	0	0	0	0	0	bta-miR-2419-3p	27.5016	36.7742	35.7029	32.232	2.03422	150.937	94.1658	55.3438	0	0	0	0	0	0	0	0	0	0	0	0	0
bta-miR-2419-5p	252	264	259	88	73	266	598	187	0	0	0	0	0	0	0	0	0	0	0	0	0	0	0	0	0	0	0	bta-miR-2419-5p	36.6688	49.0322	88.0671	72.7285	16.4998	323.783	189.6	145.765	0	0	0	0	0	0	0	0	0	0	0	0	0
bta-miR-2424	0	0	7	0	0	0	0	0	0	0	0	1	0	0	0	0	0	0	0	0	3	1	27	20	1	2	2	bta-miR-2424	0	0	2.38019	0	0	0	0	0	0	0	0	4.56991	0	0	0	0	0	0	0	0	4.04141
bta-miR-2435	2294	1190	404	302	3	2	10	0	0	0	0	0	0	0	0	0	0	0	0	0	0	0	0	0	0	0	0	bta-miR-2435	333.802	221.016	137.371	249.591	0.678072	2.43446	3.17056	0	0	0	0	0	0	0	0	0	0	0	0	0	0
bta-miR-24-3p	12760	13247	5356	1870	10840	2032	6674	2624	1274	1973	9142	575	654	908	2083	2028	261149	89588	112299	53699	293	131	801	693	682	246	843	bta-miR-24-3p	1856.72	2460.34	1821.19	1545.48	2450.1	2473.41	2116.03	2045.38	2013.68	3356.36	2570.49	2627.7	3745.8	2287.8	4535.79	2260.42	10908	4419.99	17253.7	8461.98	394.711
bta-miR-2440	47	15	28	9	1	0	0	0	0	0	0	0	0	0	0	0	0	0	0	0	0	0	0	0	0	0	0	bta-miR-2440	6.83902	2.78592	9.52076	7.43815	0.226024	0	0	0	0	0	0	0	0	0	0	0	0	0	0	0	0
bta-miR-2443	0	0	0	0	24	14	28	14	0	0	0	0	0	0	0	0	0	0	0	0	0	0	0	0	0	0	0	bta-miR-2443	0	0	0	0	5.42458	17.0412	8.87758	10.9129	0	0	0	0	0	0	0	0	0	0	0	0	0
bta-miR-2468	13	11	3	2	1	0	3	0	0	0	0	0	0	0	0	0	0	0	0	0	0	0	0	0	0	0	0	bta-miR-2468	1.89164	2.04301	1.02008	1.65292	0.226024	0	0.951169	0	0	0	0	0	0	0	0	0	0	0	0	0	0
bta-miR-2478	414	370	78	14	243	49	170	88	208	257	550	207	50	138	56	219	363	1854	118	279	239	438	295	229	868	340	386	bta-miR-2478	60.2416	68.7194	26.5221	11.5704	54.9239	59.6443	53.8996	68.5951	328.763	437.194	154.646	945.971	286.376	347.706	121.941	244.099	15.1623	91.4705	18.1296	43.9653	321.966
bta-miR-2484	409	150	131	97	1	0	0	0	0	0	0	0	0	0	0	0	0	0	0	0	0	0	0	0	0	0	0	bta-miR-2484	59.514	27.8592	44.5436	80.1667	0.226024	0	0	0	0	0	0	0	0	0	0	0	0	0	0	0	0
bta-miR-2487	410	141	129	38	68	18	42	18	9	10	28	3	4	9	5	23	152	379	30	294	40	151	150	60	202	309	602	bta-miR-2487	59.6595	26.1877	43.8635	31.4055	15.3696	21.9102	13.3164	14.0308	14.2253	17.0115	7.87287	13.7097	22.9101	22.6765	10.8876	25.6359	6.34895	18.6987	4.60922	46.329	53.8855
bta-miR-25	16070	11080	5098	2213	10379	2045	9759	2792	11679	16670	584432	3511	3621	7669	7892	14069	144485	64882	22455	30642	3379	3745	1839	3300	8039	8096	8485	bta-miR-25	2338.36	2057.87	1733.46	1828.96	2345.9	2489.24	3094.15	2176.33	18459.7	28358.1	164327	16045	20739.3	19322.9	17185	15681.4	6035.05	3201.07	3450	4828.62	4551.97
bta-miR-26a	323388	288708	136444	75742	470532	77921	345297	134065	817	1271	8757	270	267	500	673	1269	167967	213019	78152	72765	8379	7693	7919	16675	48715	36403	55716	bta-miR-26a	47056.5	53621.2	46394.7	62597.8	106352	94847.8	109479	104502	1291.34	2162.16	2462.24	1233.88	1529.25	1259.8	1465.48	1414.43	7015.88	10509.7	12007.3	11466.4	11287.7
bta-miR-26b	30126	21547	17116	5730	36585	3278	17727	6734	93	136	2982	45	20	66	53	381	102897	178159	29965	41431	5165	7348	7824	10572	22497	15405	29031	bta-miR-26b	4383.67	4001.88	5819.91	4735.62	8269.09	3990.08	5620.46	5249.08	146.995	231.356	838.46	205.646	114.55	166.294	115.409	424.665	4297.95	8789.8	4603.85	6528.77	6957.96
bta-miR-27a-3p	21775	24468	9154	3567	28623	2925	14997	4179	1985	2904	57239	730	855	1545	1550	2517	81502	26351	26342	27341	2315	1994	2934	3893	6622	4113	5357	bta-miR-27a-3p	3168.5	4544.4	3112.61	2947.99	6469.49	3560.4	4754.9	3257.49	3137.48	4940.13	16094.1	3336.03	4897.03	3892.79	3375.17	2805.46	3404.29	1300.08	4047.21	4308.44	3118.62
bta-miR-27a-5p	286	249	61	36	348	117	470	213	3	0	19	7	0	3	1	5	269	114	156	98	0	4	8	7	0	0	5	bta-miR-27a-5p	41.6162	46.2463	20.7417	29.7526	78.6564	142.416	149.017	166.031	4.74178	0	5.3423	31.9894	0	7.55882	2.17753	5.57303	11.236	5.6244	23.968	15.443	0
bta-miR-27b	20214	21289	8878	3452	38718	3237	17986	4602	2438	3501	69975	852	1045	1805	1875	3160	116247	65611	30972	25709	2908	2715	3137	4985	8471	5429	6979	bta-miR-27b	2941.36	3953.97	3018.76	2852.94	8751.2	3940.18	5702.58	3587.21	3853.49	5955.71	19675.1	3893.56	5985.25	4547.89	4082.86	3522.15	4855.57	3237.04	4758.56	4051.27	3917.47
bta-miR-28	808	530	194	108	698	142	557	182	22	19	790	22	8	14	7	60	6540	27412	1675	1679	143	142	157	373	499	243	222	bta-miR-28	117.573	98.4359	65.9653	89.2578	157.765	172.847	176.6	141.867	34.7731	32.3218	222.127	100.538	45.8201	35.2745	15.2427	66.8764	273.172	1352.42	257.348	264.58	192.641
bta-miR-2887	15	15	17	5	14	2	4	2	17	18	27	16	8	23	15	58	989	212	14	56	12	45	31	113	129	116	172	bta-miR-2887	2.18267	2.78592	5.78046	4.1323	3.16434	2.43446	1.26823	1.55898	26.8701	30.6206	7.59169	73.1185	45.8201	57.951	32.6629	64.6471	41.31	10.4594	2.15097	8.82458	16.1656
bta-miR-2904	182	109	196	25	238	9	80	25	40	50	30	28	15	34	24	92	2447	474	134	81	159	715	681	910	571	1900	1808	bta-miR-2904	26.483	20.2444	66.6453	20.6615	53.7937	10.9551	25.3645	19.4872	63.2237	85.0573	8.43521	127.957	85.9127	85.6667	52.2606	102.544	102.21	23.3857	20.5879	12.7641	214.195
bta-miR-296-3p	53	68	19	16	122	28	79	30	12	37	679	3	12	5	6	22	4	0	4	1	0	0	26	20	3	5	1	bta-miR-296-3p	7.71209	12.6295	6.46052	13.2234	27.5749	34.0825	25.0475	23.3847	18.9671	62.9424	190.917	13.7097	68.7302	12.598	13.0652	24.5213	0.167078	0	0.614563	0.157582	0
bta-miR-296-5p	88	34	25	8	67	7	31	5	1	3	33	0	0	3	1	2	1	1	0	0	0	0	0	0	2	0	0	bta-miR-296-5p	12.805	6.31476	8.50068	6.61169	15.1436	8.52061	9.82875	3.89745	1.58059	5.10344	9.27874	0	0	7.55882	2.17753	2.22921	0.0417694	0.0493369	0	0	0
bta-miR-299	4	11	0	0	0	0	0	0	0	4	0	1	2	0	15	4	11	15	0	0	0	0	0	0	0	0	0	bta-miR-299	0.582044	2.04301	0	0	0	0	0	0	0	6.80458	0	4.56991	11.455	0	32.6629	4.45842	0.459464	0.740053	0	0	0
bta-miR-29a	7268	4895	4446	1406	12709	1419	5752	1700	274	323	3919	158	297	333	268	1045	493656	180653	248729	220820	562	478	1365	1756	3273	796	1939	bta-miR-29a	1057.57	909.139	1511.76	1162	2872.54	1727.25	1823.71	1325.13	433.083	549.47	1101.92	722.046	1701.07	839.029	583.577	1164.76	20619.7	8912.85	38214.9	34797.2	757.091
bta-miR-29b	725	479	374	109	850	165	494	173	14	27	35	3	5	8	11	42	32538	14453	15240	15563	9	24	91	129	30	4	24	bta-miR-29b	105.496	88.9638	127.17	90.0842	192.121	200.843	156.626	134.852	22.1283	45.9309	9.84108	13.7097	28.6376	20.1569	23.9528	46.8134	1359.09	713.066	2341.49	2452.44	12.1242
bta-miR-29c	6016	4100	3764	1144	9953	1092	4552	1348	191	253	3689	105	284	285	249	965	490729	173141	246684	211258	519	406	1285	1533	2867	687	1618	bta-miR-29c	875.395	761.485	1279.86	945.471	2249.62	1329.22	1443.24	1050.75	301.893	430.39	1037.25	479.84	1626.61	718.088	542.204	1075.59	20497.5	8542.23	37900.7	33290.4	699.164
bta-miR-29d-3p	583	425	463	105	931	93	317	108	8	3	80	5	15	7	11	40	201995	23968	104647	57116	98	86	272	246	464	51	130	bta-miR-29d-3p	84.833	78.9345	157.433	86.7784	210.428	113.202	100.507	84.1849	12.6447	5.10344	22.4939	22.8495	85.9127	17.6373	23.9528	44.5842	8437.21	1182.51	16078.1	9000.44	132.019
bta-miR-29d-5p	724	491	408	122	1257	94	475	243	1	1	26	0	1	0	1	2	2696	2376	470	793	0	0	16	13	53	42	76	bta-miR-29d-5p	105.35	91.1925	138.731	100.828	284.112	114.42	150.602	189.416	1.58059	1.70115	7.31052	0	5.72752	0	2.17753	2.22921	112.61	117.224	72.2112	124.962	0
bta-miR-29e	459	270	251	72	524	88	325	98	6	20	31	0	2	4	2	22	2478	3096	2003	1513	5	20	74	109	21	3	20	bta-miR-29e	66.7896	50.1466	85.3468	59.5052	118.437	107.116	103.043	76.39	9.48356	34.0229	8.71639	0	11.455	10.0784	4.35505	24.5213	103.505	152.747	307.743	238.421	6.73568
bta-miR-301a	0	0	1	0	1	0	0	10	0	0	8	0	0	1	1	1	47	37	72	14	14	38	134	241	63	9	30	bta-miR-301a	0	0	0.340027	0	0.226024	0	0	7.79489	0	0	2.24939	0	0	2.51961	2.17753	1.11461	1.96316	1.82546	11.0621	2.20614	18.8599
bta-miR-301b	1	4	0	0	0	0	0	0	0	0	0	1	0	0	0	0	48	20	62	22	0	6	22	15	13	0	4	bta-miR-301b	0.145511	0.742913	0	0	0	0	0	0	0	0	0	4.56991	0	0	0	0	2.00493	0.986737	9.52573	3.4668	0
bta-miR-302a	0	0	0	0	0	0	0	0	37	44	9	5	6	15	20	29	0	0	0	0	0	0	0	0	0	0	0	bta-miR-302a	0	0	0	0	0	0	0	0	58.482	74.8504	2.53056	22.8495	34.3651	37.7941	43.5505	32.3236	0	0	0	0	0
bta-miR-302b	0	0	0	0	0	0	0	0	52	49	13	11	10	14	17	40	0	0	0	0	0	0	0	0	0	0	0	bta-miR-302b	0	0	0	0	0	0	0	0	82.1909	83.3561	3.65526	50.269	57.2752	35.2745	37.0179	44.5842	0	0	0	0	0
bta-miR-302c	0	0	0	0	0	0	0	0	21	25	4	2	5	11	12	19	0	0	0	0	0	0	0	0	0	0	0	bta-miR-302c	0	0	0	0	0	0	0	0	33.1925	42.5286	1.1247	9.13982	28.6376	27.7157	26.1303	21.1775	0	0	0	0	0
bta-miR-302d	0	0	0	0	0	0	0	0	30	37	7	5	5	12	13	24	0	0	0	0	0	0	0	0	0	0	0	bta-miR-302d	0	0	0	0	0	0	0	0	47.4178	62.9424	1.96822	22.8495	28.6376	30.2353	28.3078	26.7505	0	0	0	0	0
bta-miR-30a-5p	273146	220484	153191	61962	757106	52354	276670	137135	45723	68003	829521	13376	11088	28895	31571	54371	1137464	925507	280440	210305	28580	13129	12028	34974	88352	81133	113927	bta-miR-30a-5p	39745.8	40950.1	52089.1	51209.2	171124	63726.9	87720	106895	72269.5	115683	233240	61127.1	63506.7	72804.1	68746.7	60602.2	47511.2	45661.6	43087	33140.2	38501.2
bta-miR-30b-3p	121	122	13	24	194	35	97	35	0	0	12	0	0	1	0	0	5	72	2	2	8	13	0	31	41	34	31	bta-miR-30b-3p	17.6068	22.6588	4.42035	19.8351	43.8487	42.6031	30.7545	27.2821	0	0	3.37409	0	0	2.51961	0	0	0.208847	3.55225	0.307282	0.315164	10.7771
bta-miR-30b-5p	7519	3383	5265	1060	22066	771	4435	1593	879	1280	14859	307	328	544	516	1413	155428	232721	246500	234280	1507	815	798	3048	12302	6624	11909	bta-miR-30b-5p	1094.1	628.318	1790.24	876.048	4987.45	938.485	1406.15	1241.73	1389.34	2177.47	4177.96	1402.96	1878.63	1370.67	1123.6	1574.94	6492.14	11481.7	37872.5	36918.3	2030.13
bta-miR-30c	23251	13454	10186	4308	38600	2796	13600	6688	7574	11277	187025	2150	1720	4497	3987	10001	110600	123959	75923	43711	3817	2761	783	7237	29503	12955	20811	bta-miR-30c	3383.28	2498.79	3463.52	3560.39	8724.53	3403.38	4311.97	5213.23	11971.4	19183.8	52586.5	9825.3	9851.33	11330.7	8681.8	11147.2	4619.7	6115.75	11664.9	6888.06	5142.02
bta-miR-30d	228969	188932	122797	51351	563193	43604	222535	109227	42015	63295	779810	12648	10426	27171	29624	50383	1025404	971271	256969	235233	24492	11712	9319	29336	78891	74813	104304	bta-miR-30d	33317.5	35090	41754.3	42439.6	127295	53076.1	70556.2	85141.3	66408.6	107674	219262	57800.2	59715.1	68460.3	64507	56157.2	42830.5	47919.5	39480.9	37068.4	32994.1
bta-miR-30e-5p	168199	130828	105018	39809	509675	31112	172074	85867	31433	47983	607920	9603	7908	20629	22660	39099	749831	235650	154521	52850	21838	9189	8547	23661	56933	53358	73099	bta-miR-30e-5p	24474.8	24298.4	35709	32900.6	115199	37870.5	54557.2	66932.4	49682.8	81626	170931	43884.8	45293.2	51977	49342.7	43580	31320	11626.2	23740.7	8328.2	29418.8
bta-miR-30f	25121	14303	11002	4601	44031	3188	15447	7584	6856	10457	171601	2036	1599	4192	3771	9422	104028	110148	66385	35520	3589	2503	710	6470	26291	11222	17756	bta-miR-30f	3655.38	2656.47	3740.98	3802.55	9952.07	3880.53	4897.57	5911.65	10836.5	17788.9	48249.7	9304.33	9158.3	10562.2	8211.45	10501.8	4345.19	5434.36	10199.4	5597.3	4834.87
bta-miR-31	17	2	20	2	6	0	4	3	0	0	5	0	0	0	2	0	10	28	8	7	32	34	28	65	123	58	66	bta-miR-31	2.47369	0.371456	6.80055	1.65292	1.35614	0	1.26823	2.33847	0	0	1.40587	0	0	0	4.35505	0	0.417694	1.38143	1.22913	1.10307	43.1084
bta-miR-32	973	793	334	165	1834	150	980	325	1	0	6	0	0	0	0	2	13437	2170	3025	2264	2	31	61	11	21	5	3	bta-miR-32	141.582	147.282	113.569	136.366	414.528	182.585	310.715	253.334	1.58059	0	1.68704	0	0	0	0	2.22921	561.256	107.061	464.763	356.765	2.69427
bta-miR-320a	25831	36134	9464	6714	92299	32095	65462	51413	128	226	10172	41	36	126	140	199	20736	12933	5689	7052	1801	1808	1060	4436	5185	3083	4915	bta-miR-320a	3758.7	6711.1	3218.02	5548.86	20861.8	39067	20755.2	40075.9	202.316	384.459	2860.1	187.366	206.191	317.471	304.854	221.807	866.131	638.074	874.063	1111.27	2426.19
bta-miR-320b	16	11	2	1	63	27	35	12	0	0	1	0	0	0	1	0	9	8	1	7	0	0	0	0	0	0	0	bta-miR-320b	2.32818	2.04301	0.680055	0.826461	14.2395	32.8652	11.097	9.35387	0	0	0.281174	0	0	0	2.17753	0	0.375925	0.394695	0.153641	1.10307	0
bta-miR-323	68	154	22	11	9	6	2	6	1	0	5	0	0	0	1	1	3	6	3	7	0	0	0	0	0	0	1	bta-miR-323	9.89475	28.6021	7.4806	9.09107	2.03422	7.30338	0.634113	4.67694	1.58059	0	1.40587	0	0	0	2.17753	1.11461	0.125308	0.296021	0.460922	1.10307	0
bta-miR-324	11	3	8	4	14	2	5	10	7	7	158	1	0	5	2	10	441	848	54	74	6	5	0	23	81	34	74	bta-miR-324	1.60062	0.557184	2.72022	3.30584	3.16434	2.43446	1.58528	7.79489	11.0642	11.908	44.4255	4.56991	0	12.598	4.35505	11.1461	18.4203	41.8377	8.2966	11.6611	8.08282
bta-miR-326	215	87	79	40	45	2	20	9	7	10	81	5	17	15	11	118	5022	2159	474	656	6	11	49	59	234	104	145	bta-miR-326	31.2849	16.1583	26.8622	33.0584	10.1711	2.43446	6.34113	7.01541	11.0642	17.0115	22.7751	22.8495	97.3678	37.7941	23.9528	131.523	209.766	106.518	72.8257	103.374	8.08282
bta-miR-328	97	138	57	18	238	112	251	80	8	20	622	5	2	8	4	19	413	433	41	38	4	12	0	4	6	6	21	bta-miR-328	14.1146	25.6305	19.3816	14.8763	53.7937	136.33	79.5812	62.3592	12.6447	34.0229	174.89	22.8495	11.455	20.1569	8.7101	21.1775	17.2508	21.3629	6.29927	5.98811	5.38855
bta-miR-329a	20	50	7	2	5	2	3	0	0	0	1	0	1	1	0	0	2	1	0	1	0	0	0	0	0	0	0	bta-miR-329a	2.91022	9.28641	2.38019	1.65292	1.13012	2.43446	0.951169	0	0	0	0.281174	0	5.72752	2.51961	0	0	0.0835388	0.0493369	0	0.157582	0
bta-miR-330	19	18	5	1	24	4	18	4	258	420	912	66	78	182	181	293	1295	973	278	771	0	0	6	17	8	7	1	bta-miR-330	2.76471	3.34311	1.70014	0.826461	5.42458	4.86892	5.70702	3.11796	407.793	714.481	256.431	301.614	446.746	458.569	394.132	326.58	54.0914	48.0048	42.7121	121.496	0
bta-miR-331-3p	306	192	119	55	167	23	136	36	30	33	123	19	6	12	24	60	1170	3602	148	92	53	23	16	167	391	346	384	bta-miR-331-3p	44.5264	35.6598	40.4632	45.4553	37.746	27.9963	43.1197	28.0616	47.4178	56.1378	34.5844	86.8283	34.3651	30.2353	52.2606	66.8764	48.8702	177.711	22.7388	14.4975	71.3982
bta-miR-331-5p	217	165	102	23	215	16	105	35	14	15	104	7	6	4	12	22	454	201	201	162	4	5	0	25	56	28	16	bta-miR-331-5p	31.5759	30.6451	34.6828	19.0086	48.5952	19.4757	33.2909	27.2821	22.1283	25.5172	29.2421	31.9894	34.3651	10.0784	26.1303	24.5213	18.9633	9.91671	30.8818	25.5282	5.38855
bta-miR-335	3	37	5	0	27	5	17	8	0	3	73	0	0	0	0	2	34319	10071	15116	26497	142	96	62	262	800	86	146	bta-miR-335	0.436533	6.87194	1.70014	0	6.10265	6.08615	5.38996	6.23592	0	5.10344	20.5257	0	0	0	0	2.22921	1433.48	496.871	2322.43	4175.44	191.293
bta-miR-338	0	1	1	0	6	0	24	3	1	4	0	0	1	1	3	4	9	8	2	0	40	121	23	96	108	3	64	bta-miR-338	0	0.185728	0.340027	0	1.35614	0	7.60936	2.33847	1.58059	6.80458	0	0	5.72752	2.51961	6.53258	4.45842	0.375925	0.394695	0.307282	0	53.8855
bta-miR-339a	4538	2034	2099	562	2478	391	1707	257	124	153	672	44	65	98	98	148	1024	1302	89	399	756	925	780	2582	4629	1943	1880	bta-miR-339a	660.329	377.771	713.717	464.471	560.088	475.937	541.215	200.329	195.994	260.275	188.949	201.076	372.289	246.922	213.398	164.962	42.7719	64.2366	13.674	62.8751	1018.44
bta-miR-339b	3254	1541	1535	374	2169	358	1399	198	71	89	288	27	56	55	67	88	685	532	63	312	358	672	575	1204	2245	1260	1035	bta-miR-339b	473.493	286.207	521.942	309.096	490.246	435.769	443.562	154.339	112.222	151.402	80.9781	123.388	320.741	138.578	145.894	98.0853	28.612	26.2472	9.67937	49.1655	482.275
bta-miR-33a	12	10	3	1	14	2	18	4	7	3	14	6	1	2	2	12	773	648	451	39	1	0	11	15	29	1	5	bta-miR-33a	1.74613	1.85728	1.02008	0.826461	3.16434	2.43446	5.70702	3.11796	11.0642	5.10344	3.93643	27.4195	5.72752	5.03922	4.35505	13.3753	32.2878	31.9703	69.292	6.14569	1.34714
bta-miR-33b	1	0	0	0	0	0	3	0	0	0	9	0	0	0	0	0	4133	2798	591	144	3	9	16	20	80	11	22	bta-miR-33b	0.145511	0	0	0	0	0	0.951169	0	0	0	2.53056	0	0	0	0	0	172.633	138.045	90.8017	22.6918	4.04141
bta-miR-340	907	836	189	134	995	191	896	412	0	2	10	0	0	0	0	2	19	92	1	12	6	9	0	28	28	24	19	bta-miR-340	131.979	155.269	64.2652	110.746	224.894	232.491	284.083	321.15	0	3.40229	2.81174	0	0	0	0	2.22921	0.793619	4.53899	0.153641	1.89098	8.08282
bta-miR-342	1245	1189	888	408	908	116	338	293	48	94	3396	12	7	37	37	80	3888	4243	1683	4033	82	62	326	369	320	107	225	bta-miR-342	181.161	220.831	301.944	337.196	205.23	141.199	107.165	228.39	75.8685	159.908	954.866	54.8389	40.0926	93.2255	80.5685	89.1685	162.399	209.336	258.578	635.527	110.465
bta-miR-3431	69	48	27	11	10	2	7	5	0	2	1	0	0	2	5	2	0	0	0	0	0	0	0	0	0	0	0	bta-miR-3431	10.0403	8.91495	9.18074	9.09107	2.26024	2.43446	2.2194	3.89745	0	3.40229	0.281174	0	0	5.03922	10.8876	2.22921	0	0	0	0	0
bta-miR-3432	1402	1296	259	161	369	185	677	195	0	2	0	0	0	0	0	0	0	0	0	0	0	0	0	0	0	0	0	bta-miR-3432	204.007	240.704	88.0671	133.06	83.4029	225.188	214.647	152	0	3.40229	0	0	0	0	0	0	0	0	0	0	0
bta-miR-345-3p	842	721	413	180	1396	118	562	215	2	2	27	2	4	1	3	13	13	0	0	0	2	7	0	22	2	4	3	bta-miR-345-3p	122.52	133.91	140.431	148.763	315.53	143.633	178.186	167.59	3.16119	3.40229	7.59169	9.13982	22.9101	2.51961	6.53258	14.4899	0.543002	0	0	0	2.69427
bta-miR-345-5p	136	30	69	32	370	13	68	22	4	5	33	0	2	7	7	4	10466	2210	5682	1223	17	14	5	103	463	128	178	bta-miR-345-5p	19.7895	5.57184	23.4619	26.4467	83.6289	15.824	21.5598	17.1488	6.32237	8.50573	9.27874	0	11.455	17.6373	15.2427	4.45842	437.159	109.034	872.987	192.722	22.9013
bta-miR-34a	109	31	150	15	120	11	88	24	60	68	446	32	12	33	20	55	1010	808	234	83	952	1669	753	4283	9412	4492	6048	bta-miR-34a	15.8607	5.75757	51.0041	12.3969	27.1229	13.3895	27.901	18.7077	94.8356	115.678	125.404	146.237	68.7302	83.1471	43.5505	61.3033	42.1871	39.8642	35.952	13.0793	1282.47
bta-miR-34b	3	2	1	1	8	1	1	2	3	5	0	0	0	2	2	3	16	1	0	0	0	7	30	4	6	0	0	bta-miR-34b	0.436533	0.371456	0.340027	0.826461	1.80819	1.21723	0.317056	1.55898	4.74178	8.50573	0	0	0	5.03922	4.35505	3.34382	0.668311	0.0493369	0	0	0
bta-miR-34c	3	4	1	1	10	1	1	2	25	25	2	7	5	7	3	13	74	53	7	0	0	38	51	28	25	2	1	bta-miR-34c	0.436533	0.742913	0.340027	0.826461	2.26024	1.21723	0.317056	1.55898	39.5148	42.5286	0.562348	31.9894	28.6376	17.6373	6.53258	14.4899	3.09094	2.61485	1.07549	0	0
bta-miR-361	908	595	587	157	362	63	213	75	26	18	129	6	1	6	14	113	3252	2007	1561	2788	14	23	100	74	167	53	93	bta-miR-361	132.124	110.508	199.596	129.754	81.8207	76.6855	67.533	58.4617	41.0954	30.6206	36.2714	27.4195	5.72752	15.1176	30.4854	125.95	135.834	99.0191	239.833	439.338	18.8599
bta-miR-3613	157	118	79	52	82	12	75	19	1	4	0	0	0	0	0	2	554	1291	96	34	477	590	261	1220	1845	566	550	bta-miR-3613	22.8452	21.9159	26.8622	42.976	18.534	14.6068	23.7792	14.8103	1.58059	6.80458	0	0	0	0	0	2.22921	23.1403	63.6939	14.7495	5.35778	642.584
bta-miR-362-3p	5	9	6	0	50	3	9	2	0	0	16	0	2	2	3	1	253	50	267	53	3	0	6	34	16	0	3	bta-miR-362-3p	0.727555	1.67155	2.04016	0	11.3012	3.65169	2.85351	1.55898	0	0	4.49878	0	11.455	5.03922	6.53258	1.11461	10.5677	2.46684	41.0221	8.35183	4.04141
bta-miR-362-5p	455	301	141	67	974	94	430	239	2	2	28	2	0	1	2	1	53	109	20	19	0	0	7	5	9	3	2	bta-miR-362-5p	66.2075	55.9042	47.9438	55.3729	220.148	114.42	136.334	186.298	3.16119	3.40229	7.87287	9.13982	0	2.51961	4.35505	1.11461	2.21378	5.37772	3.07282	2.99405	0
bta-miR-363	139	109	123	50	1891	121	726	298	5	26	223	5	9	11	10	11	25	25	13	4	85	107	105	251	592	335	319	bta-miR-363	20.226	20.2444	41.8234	41.323	427.412	147.285	230.183	232.288	7.90297	44.2298	62.7018	22.8495	51.5476	27.7157	21.7753	12.2607	1.04424	1.23342	1.99733	0.630327	114.507
bta-miR-365-3p	304	73	137	53	450	38	198	131	60	52	894	14	14	32	34	70	28096	21229	16027	10372	21	33	0	28	513	228	315	bta-miR-365-3p	44.2354	13.5582	46.5837	43.8024	101.711	46.2548	62.7772	102.113	94.8356	88.4595	251.369	63.9787	80.1852	80.6275	74.0359	78.0224	1173.55	1047.37	2462.4	1634.44	28.2899
bta-miR-365-5p	0	3	2	0	0	0	0	1	0	0	22	0	0	0	0	0	561	262	129	162	0	0	0	0	0	0	0	bta-miR-365-5p	0	0.557184	0.680055	0	0	0	0	0.779489	0	0	6.18582	0	0	0	0	0	23.4326	12.9263	19.8197	25.5282	0
bta-miR-367	0	0	0	0	0	0	0	0	2	0	0	1	3	0	1	7	0	0	0	0	0	0	0	0	0	0	0	bta-miR-367	0	0	0	0	0	0	0	0	3.16119	0	0	4.56991	17.1825	0	2.17753	7.80224	0	0	0	0	0
bta-miR-369-3p	76	112	34	9	4	2	1	0	3	2	0	7	2	1	3	17	18	13	10	2	0	4	0	6	9	5	7	bta-miR-369-3p	11.0588	20.8016	11.5609	7.43815	0.904097	2.43446	0.317056	0	4.74178	3.40229	0	31.9894	11.455	2.51961	6.53258	18.9483	0.751849	0.641379	1.53641	0.315164	0
bta-miR-369-5p	42	131	20	14	5	0	0	0	0	0	0	2	1	0	0	0	6	8	1	0	0	0	0	0	0	0	0	bta-miR-369-5p	6.11147	24.3304	6.80055	11.5704	1.13012	0	0	0	0	0	0	9.13982	5.72752	0	0	0	0.250616	0.394695	0.153641	0	0
bta-miR-370	44	104	16	20	13	6	0	6	2	0	0	1	0	0	5	1	2	0	0	0	0	0	0	0	0	0	0	bta-miR-370	6.40249	19.3157	5.44044	16.5292	2.93831	7.30338	0	4.67694	3.16119	0	0	4.56991	0	0	10.8876	1.11461	0.0835388	0	0	0	0
bta-miR-374a	2960	2067	1032	371	2402	180	1114	426	19	11	405	8	4	10	6	32	9716	12916	3569	3343	41	43	153	129	240	38	78	bta-miR-374a	430.713	383.9	350.908	306.617	542.91	219.102	353.201	332.063	30.0313	18.7126	113.875	36.5593	22.9101	25.1961	13.0652	35.6674	405.832	637.235	548.344	526.796	55.2326
bta-miR-374b	3040	978	1544	331	3482	113	658	235	77	117	1397	42	19	42	59	122	42566	22940	14532	19723	35	34	52	73	158	40	103	bta-miR-374b	442.354	181.642	525.002	273.558	787.016	137.547	208.623	183.18	121.706	199.034	392.8	191.936	108.823	105.824	128.474	135.982	1777.96	1131.79	2232.71	3107.99	47.1498
bta-miR-375	92045	122332	19071	12822	12924	5141	25803	6147	2370	3450	78594	930	923	2184	1993	2600	466988	341057	37176	72094	119	299	438	356	1432	3948	8619	bta-miR-375	13393.6	22720.5	6484.66	10596.9	2921.14	6257.78	8181.01	4791.52	3746.01	5868.95	22098.6	4250.02	5286.5	5502.82	4339.81	2897.98	19505.8	16826.7	5711.75	11360.7	160.309
bta-miR-376a	2	3	7	0	5	0	0	0	2	9	0	0	0	0	0	6	11	5	2	1	0	0	0	0	0	0	0	bta-miR-376a	0.291022	0.557184	2.38019	0	1.13012	0	0	0	3.16119	15.3103	0	0	0	0	0	6.68764	0.459464	0.246684	0.307282	0.157582	0
bta-miR-376c	12	13	8	4	0	0	0	0	0	0	0	0	0	0	0	1	0	0	0	0	0	0	0	0	0	0	0	bta-miR-376c	1.74613	2.41447	2.72022	3.30584	0	0	0	0	0	0	0	0	0	0	0	1.11461	0	0	0	0	0
bta-miR-376d	4	15	19	16	6	0	0	0	2	0	0	0	0	0	1	2	0	1	0	0	0	0	0	0	0	0	0	bta-miR-376d	0.582044	2.78592	6.46052	13.2234	1.35614	0	0	0	3.16119	0	0	0	0	0	2.17753	2.22921	0	0.0493369	0	0	0
bta-miR-376e	5	17	21	18	5	0	0	0	2	0	0	0	0	0	1	2	0	0	0	0	0	0	0	0	0	0	0	bta-miR-376e	0.727555	3.15738	7.14057	14.8763	1.13012	0	0	0	3.16119	0	0	0	0	0	2.17753	2.22921	0	0	0	0	0
bta-miR-378	5540	1530	1283	606	10990	705	2656	733	11574	16280	71307	4382	10744	12343	10815	24467	862381	256752	604693	166143	1991	1298	925	4404	11171	21871	30336	bta-miR-378	806.131	284.164	436.255	500.835	2484.01	858.148	842.102	571.366	18293.8	27694.6	20049.7	20025.3	61536.4	31099.5	23549.9	27271.1	36021.1	12667.3	92905.5	26181.1	2682.15
bta-miR-378b	3844	1007	830	387	6802	413	1610	463	6442	8839	35730	2704	8155	8263	6726	15606	526026	142896	376501	95566	1593	1094	791	3511	8734	18622	24358	bta-miR-378b	559.345	187.028	282.223	319.84	1537.42	502.716	510.461	360.904	10182.2	15036.4	10046.3	12357	46707.9	20819.5	14646	17394.5	21971.8	7050.04	57845.9	15059.5	2145.99
bta-miR-378c	1373	394	312	142	3276	208	716	189	866	1162	2569	378	1149	1116	923	2592	441827	108504	292608	80720	217	161	168	511	1220	2092	2853	bta-miR-378c	199.787	73.1769	106.089	117.357	740.455	253.184	227.012	147.324	1368.79	1976.73	722.336	1727.43	6580.92	2811.88	2009.86	2889.06	18454.9	5353.25	44956.5	12720	292.329
bta-miR-379	1196	2971	481	351	88	21	27	32	58	47	20	34	21	21	76	124	123	111	21	17	0	11	8	11	0	0	3	bta-miR-379	174.031	551.798	163.553	290.088	19.8901	25.5618	8.56052	24.9437	91.6744	79.9538	5.62348	155.377	120.278	52.9118	165.492	138.211	5.13764	5.47639	3.22646	2.67889	0
bta-miR-380-3p	87	68	74	13	10	2	1	0	1	2	3	3	0	0	2	1	10	2	0	0	0	0	6	0	1	2	5	bta-miR-380-3p	12.6595	12.6295	25.162	10.744	2.26024	2.43446	0.317056	0	1.58059	3.40229	0.843521	13.7097	0	0	4.35505	1.11461	0.417694	0.0986737	0	0	0
bta-miR-381	996	2461	668	349	111	16	25	22	18	15	10	12	5	5	23	64	438	75	11	10	0	7	12	9	5	3	7	bta-miR-381	144.929	457.077	227.138	288.435	25.0887	19.4757	7.92641	17.1488	28.4507	25.5172	2.81174	54.8389	28.6376	12.598	50.0831	71.3348	18.295	3.70026	1.69005	1.57582	0
bta-miR-382	495	1152	256	126	61	22	13	21	1	0	8	5	0	0	5	3	18	30	0	8	4	0	0	0	0	0	0	bta-miR-382	72.028	213.959	87.047	104.134	13.7875	26.7791	4.12173	16.3693	1.58059	0	2.24939	22.8495	0	0	10.8876	3.34382	0.751849	1.48011	0	1.26065	5.38855
bta-miR-409a	21	61	15	3	2	0	0	0	0	0	0	0	0	0	0	0	0	0	0	0	0	0	0	0	0	0	0	bta-miR-409a	3.05573	11.3294	5.10041	2.47938	0.452048	0	0	0	0	0	0	0	0	0	0	0	0	0	0	0	0
bta-miR-410	13	38	7	6	0	0	0	0	0	0	0	0	0	0	1	2	1	0	0	0	0	0	0	0	0	6	2	bta-miR-410	1.89164	7.05767	2.38019	4.95876	0	0	0	0	0	0	0	0	0	0	2.17753	2.22921	0.0417694	0	0	0	0
bta-miR-411a	1512	3562	584	491	94	40	21	24	11	4	6	11	9	4	23	36	87	59	4	1	0	16	14	6	1	0	4	bta-miR-411a	220.013	661.564	198.576	405.792	21.2463	48.6892	6.65819	18.7077	17.3865	6.80458	1.68704	50.269	51.5476	10.0784	50.0831	40.1258	3.63394	2.91087	0.614563	0.157582	0
bta-miR-411c-3p	15	19	12	2	3	0	0	0	2	0	0	0	0	0	0	0	2	0	0	0	0	0	0	0	0	0	0	bta-miR-411c-3p	2.18267	3.52883	4.08033	1.65292	0.678072	0	0	0	3.16119	0	0	0	0	0	0	0	0.0835388	0	0	0	0
bta-miR-411c-5p	163	368	105	74	22	0	3	5	0	3	0	0	0	0	0	1	0	0	0	0	0	0	0	0	0	0	1	bta-miR-411c-5p	23.7183	68.348	35.7029	61.1581	4.97253	0	0.951169	3.89745	0	5.10344	0	0	0	0	0	1.11461	0	0	0	0	0
bta-miR-421	412	365	175	91	498	87	334	169	1	1	175	1	1	4	0	6	936	631	143	212	43	6	9	36	46	25	43	bta-miR-421	59.9506	67.7908	59.5048	75.2079	112.56	105.899	105.897	131.734	1.58059	1.70115	49.2054	4.56991	5.72752	10.0784	0	6.68764	39.0962	31.1316	21.9706	33.4073	57.9269
bta-miR-423-3p	10325	15815	2779	2483	6989	3212	12125	4277	537	802	50518	166	130	474	356	628	22300	17657	5718	5267	3648	2741	1893	11456	9336	7375	7535	bta-miR-423-3p	1502.4	2937.29	944.936	2052.1	1579.68	3909.74	3844.31	3333.88	848.779	1364.32	14204.3	758.605	744.577	1194.29	775.199	699.973	931.458	871.141	878.518	829.983	4914.35
bta-miR-423-5p	16647	26467	5437	3366	26706	26945	46903	16022	201	304	13956	67	53	208	136	255	11927	3872	1395	4541	3979	2787	1487	8340	9958	7455	8820	bta-miR-423-5p	2422.32	4915.67	1848.73	2781.87	6036.2	32798.3	14870.9	12489	317.699	517.148	3924.06	306.184	303.558	524.078	296.144	284.225	498.184	191.032	214.329	715.579	5360.26
bta-miR-424-3p	1171	127	16	17	1	0	2	1	0	0	1	0	0	2	0	4	1	0	0	3	17	9	7	32	84	50	58	bta-miR-424-3p	170.393	23.5875	5.44044	14.0498	0.226024	0	0.634113	0.779489	0	0	0.281174	0	0	5.03922	0	4.45842	0.0417694	0	0	0.472745	22.9013
bta-miR-424-5p	422	31	19	14	7	0	3	0	145	158	63	82	25	78	103	294	823	1106	286	318	11	0	32	53	144	32	97	bta-miR-424-5p	61.4057	5.75757	6.46052	11.5704	1.58217	0	0.951169	0	229.186	268.781	17.714	374.733	143.188	196.529	224.285	327.694	34.3762	54.5666	43.9413	50.111	14.8185
bta-miR-425-3p	285	134	126	32	403	24	136	38	166	283	2412	57	64	141	94	198	1666	1639	285	483	10	0	49	49	44	49	88	bta-miR-425-3p	41.4707	24.8876	42.8434	26.4467	91.0877	29.2135	43.1197	29.6206	262.378	481.424	678.191	260.485	366.561	355.265	204.687	220.692	69.5878	80.8631	43.7876	76.112	13.4714
bta-miR-425-5p	1604	1153	655	243	1266	186	689	407	159	296	7723	47	62	117	130	350	3176	5414	1006	2270	222	87	502	522	644	226	517	bta-miR-425-5p	233.4	214.145	222.718	200.83	286.147	226.405	218.452	317.252	251.314	503.539	2171.51	214.786	355.106	294.794	283.078	390.112	132.66	267.11	154.563	357.711	299.064
bta-miR-4286	31	8	21	1	9	0	11	1	49	54	87	28	21	34	28	51	237	120	50	141	14	59	24	20	114	52	47	bta-miR-4286	4.51084	1.48583	7.14057	0.826461	2.03422	0	3.48762	0.779489	77.4491	91.8618	24.4621	127.957	120.278	85.6667	60.9707	56.8449	9.89935	5.92042	7.68204	22.219	18.8599
bta-miR-429	3025	2602	1171	482	3196	319	2210	671	154	170	3473	52	48	96	61	146	391	1184	91	541	497	620	200	1411	3122	886	1269	bta-miR-429	440.171	483.265	398.172	398.354	722.373	388.297	700.695	523.037	243.411	289.195	976.517	237.635	274.921	241.882	132.829	162.732	16.3318	58.4148	13.9813	85.2517	669.527
bta-miR-432	37	189	28	24	16	5	3	5	9	0	2	4	1	7	3	8	10	4	0	0	0	0	0	0	0	1	1	bta-miR-432	5.38391	35.1026	9.52076	19.8351	3.61639	6.08615	0.951169	3.89745	14.2253	0	0.562348	18.2796	5.72752	17.6373	6.53258	8.91685	0.417694	0.197347	0	0	0
bta-miR-433	1	29	2	2	0	0	0	1	0	2	0	1	0	0	0	3	0	4	0	0	0	0	0	0	0	1	0	bta-miR-433	0.145511	5.38612	0.680055	1.65292	0	0	0	0.779489	0	3.40229	0	4.56991	0	0	0	3.34382	0	0.197347	0	0	0
bta-miR-449a	3	0	0	0	1	0	0	0	1	0	1	0	1	0	0	2	2	20	1	0	8	10	62	13	12	14	20	bta-miR-449a	0.436533	0	0	0	0.226024	0	0	0	1.58059	0	0.281174	0	5.72752	0	0	2.22921	0.0835388	0.986737	0.153641	0	10.7771
bta-miR-450a	2579	389	69	52	18	1	3	1	1	0	3	0	0	0	3	5	14	12	8	4	10	35	35	93	284	138	169	bta-miR-450a	375.273	72.2482	23.4619	42.976	4.06843	1.21723	0.951169	0.779489	1.58059	0	0.843521	0	0	0	6.53258	5.57303	0.584772	0.592042	1.22913	0.630327	13.4714
bta-miR-450b	974	211	47	25	11	0	0	0	2	0	1	0	0	0	0	2	21	3	9	7	39	30	8	42	213	93	123	bta-miR-450b	141.728	39.1886	15.9813	20.6615	2.48627	0	0	0	3.16119	0	0.281174	0	0	0	0	2.22921	0.877158	0.148011	1.38277	1.10307	52.5383
bta-miR-451	19	742	35	15	21	3	3	28	87	119	387	42	27	52	54	261	2090	3371	437	130	1921	388	2644	2348	220	161	170	bta-miR-451	2.76471	137.81	11.901	12.3969	4.74651	3.65169	0.951169	21.8257	137.512	202.436	108.814	191.936	154.643	131.02	117.586	290.912	87.2981	166.315	67.141	20.4856	2587.85
bta-miR-452	23	19	7	0	6	0	6	4	0	0	1	0	0	3	1	1	5506	3995	785	416	0	0	0	0	1	2	0	bta-miR-452	3.34676	3.52883	2.38019	0	1.35614	0	1.90234	3.11796	0	0	0.281174	0	0	7.55882	2.17753	1.11461	229.982	197.101	120.608	65.554	0
bta-miR-454	7	3	2	2	8	0	0	32	0	3	6	1	1	0	0	7	131	436	34	78	8	6	37	45	26	16	23	bta-miR-454	1.01858	0.557184	0.680055	1.65292	1.80819	0	0	24.9437	0	5.10344	1.68704	4.56991	5.72752	0	0	7.80224	5.47179	21.5109	5.22379	12.2914	10.7771
bta-miR-455-3p	24	20	11	3	1	0	0	4	18	61	307	22	13	39	22	40	66	66	7	17	32	23	12	50	181	81	52	bta-miR-455-3p	3.49227	3.71456	3.7403	2.47938	0.226024	0	0	3.11796	28.4507	103.77	86.3204	100.538	74.4577	98.2647	47.9056	44.5842	2.75678	3.25623	1.07549	2.67889	43.1084
bta-miR-455-5p	71	103	117	34	4	0	2	14	5	12	114	5	1	5	3	17	86	43	28	18	37	92	17	140	338	70	48	bta-miR-455-5p	10.3313	19.13	39.7832	28.0997	0.904097	0	0.634113	10.9129	7.90297	20.4137	32.0538	22.8495	5.72752	12.598	6.53258	18.9483	3.59217	2.12148	4.30194	2.83647	49.844
bta-miR-483	1	0	0	0	0	0	0	0	1	3	5	0	0	1	2	15	13	1	0	0	0	0	0	0	0	0	0	bta-miR-483	0.145511	0	0	0	0	0	0	0	1.58059	5.10344	1.40587	0	0	2.51961	4.35505	16.7191	0.543002	0.0493369	0	0	0
bta-miR-484	845	693	470	163	1028	128	508	260	50	74	1879	22	16	48	47	67	6188	4880	1147	2781	112	91	93	408	1098	161	277	bta-miR-484	122.957	128.71	159.813	134.713	232.353	155.806	161.065	202.667	79.0297	125.885	528.326	100.538	91.6403	120.941	102.344	74.6786	258.469	240.764	176.226	438.235	150.879
bta-miR-485	42	92	22	11	2	0	0	0	0	0	0	0	0	0	0	0	3	3	0	0	0	0	0	0	1	1	0	bta-miR-485	6.11147	17.087	7.4806	9.09107	0.452048	0	0	0	0	0	0	0	0	0	0	0	0.125308	0.148011	0	0	0
bta-miR-486	163	164	39	22	28	8	39	0	83	40	67	16	3	34	62	86	369	973	13	41	3867	258	634	787	351	400	299	bta-miR-486	23.7183	30.4594	13.2611	18.1821	6.32868	9.73784	12.3652	0	131.189	68.0458	18.8386	73.1185	17.1825	85.6667	135.007	95.8561	15.4129	48.0048	1.99733	6.46085	5209.38
bta-miR-487b	84	182	41	39	18	0	3	1	13	6	4	4	2	2	5	20	7	5	0	1	0	5	0	0	0	2	0	bta-miR-487b	12.2229	33.8025	13.9411	32.232	4.06843	0	0.951169	0.779489	20.5477	10.2069	1.1247	18.2796	11.455	5.03922	10.8876	22.2921	0.292386	0.246684	0	0.157582	0
bta-miR-488	0	0	0	0	0	0	0	2	0	0	0	0	0	0	0	1	91	81	25	8	0	0	0	0	0	0	0	bta-miR-488	0	0	0	0	0	0	0	1.55898	0	0	0	0	0	0	0	1.11461	3.80102	3.99629	3.84102	1.26065	0
bta-miR-490	0	0	0	0	33	14	23	7	0	0	0	0	0	0	0	17	5	3	0	0	0	19	0	8	13	0	0	bta-miR-490	0	0	0	0	7.4588	17.0412	7.2923	5.45643	0	0	0	0	0	0	0	18.9483	0.208847	0.148011	0	0	0
bta-miR-491	32	27	19	4	22	2	16	4	1	6	171	1	2	8	2	8	72	147	16	12	0	0	0	0	1	5	7	bta-miR-491	4.65636	5.01466	6.46052	3.30584	4.97253	2.43446	5.0729	3.11796	1.58059	10.2069	48.0807	4.56991	11.455	20.1569	4.35505	8.91685	3.0074	7.25252	2.45825	1.89098	0
bta-miR-493	250	667	133	121	35	12	13	12	1	0	1	0	0	0	8	0	8	6	1	0	0	0	0	0	0	0	0	bta-miR-493	36.3778	123.881	45.2236	100.002	7.91084	14.6068	4.12173	9.35387	1.58059	0	0.281174	0	0	0	17.4202	0	0.334155	0.296021	0.153641	0	0
bta-miR-494	369	710	424	246	25	3	2	11	1	0	0	0	0	0	0	1	7	2	0	5	0	0	0	0	0	0	1	bta-miR-494	53.6936	131.867	144.172	203.309	5.6506	3.65169	0.634113	8.57438	1.58059	0	0	0	0	0	0	1.11461	0.292386	0.0986737	0	0.787909	0
bta-miR-495	37	134	16	16	1	2	3	4	8	4	4	0	1	0	8	13	6	2	0	5	0	0	0	0	0	0	2	bta-miR-495	5.38391	24.8876	5.44044	13.2234	0.226024	2.43446	0.951169	3.11796	12.6447	6.80458	1.1247	0	5.72752	0	17.4202	14.4899	0.250616	0.0986737	0	0.787909	0
bta-miR-497	6	1	0	0	0	0	0	0	11	8	15	3	5	4	3	24	7800	4610	1642	1058	64	108	13	215	936	94	92	bta-miR-497	0.873067	0.185728	0	0	0	0	0	0	17.3865	13.6092	4.21761	13.7097	28.6376	10.0784	6.53258	26.7505	325.801	227.443	252.278	166.722	86.2167
bta-miR-499	6125	5146	1503	825	1086	133	442	500	11	18	39	7	0	1	5	212	8529	7018	5080	4734	47	142	38	156	416	97	119	bta-miR-499	891.255	955.757	511.061	681.83	245.462	161.892	140.139	389.745	17.3865	30.6206	10.9658	31.9894	0	2.51961	10.8876	236.296	356.251	346.246	780.495	745.992	63.3154
bta-miR-500	199	73	70	27	287	37	130	82	10	8	153	5	3	8	8	8	144	206	47	99	9	0	10	16	58	13	29	bta-miR-500	28.9567	13.5582	23.8019	22.3144	64.8689	45.0375	41.2173	63.9181	15.8059	13.6092	43.0196	22.8495	17.1825	20.1569	17.4202	8.91685	6.0148	10.1634	7.22112	15.6006	12.1242
bta-miR-502a	611	249	288	67	1717	125	524	164	38	77	295	5	13	39	31	46	1662	1303	540	904	42	5	14	63	193	84	147	bta-miR-502a	88.9073	46.2463	97.9279	55.3729	388.083	152.154	166.138	127.836	60.0625	130.988	82.9463	22.8495	74.4577	98.2647	67.5033	51.2719	69.4208	64.2859	82.966	142.454	56.5797
bta-miR-502b	526	240	257	57	1454	101	440	145	37	80	291	5	13	39	29	45	857	664	337	466	41	5	14	60	184	95	150	bta-miR-502b	76.5388	44.5748	87.387	47.1083	328.639	122.94	139.505	113.026	58.482	136.092	81.8216	22.8495	74.4577	98.2647	63.1483	50.1573	35.7964	32.7597	51.777	73.4331	55.2326
bta-miR-503-3p	94	11	1	3	1	0	0	0	0	0	0	0	0	0	0	0	0	0	0	0	5	0	0	3	7	3	6	bta-miR-503-3p	13.678	2.04301	0.340027	2.47938	0.226024	0	0	0	0	0	0	0	0	0	0	0	0	0	0	0	6.73568
bta-miR-503-5p	146	16	5	1	2	0	0	0	0	0	2	0	0	0	0	7	3	4	0	0	0	0	0	1	0	0	2	bta-miR-503-5p	21.2446	2.97165	1.70014	0.826461	0.452048	0	0	0	0	0	0.562348	0	0	0	0	7.80224	0.125308	0.197347	0	0	0
bta-miR-504	35	52	22	4	1	3	0	1	0	0	2	0	3	0	1	3	62	31	19	9	0	0	0	0	1	0	0	bta-miR-504	5.09289	9.65786	7.4806	3.30584	0.226024	3.65169	0	0.779489	0	0	0.562348	0	17.1825	0	2.17753	3.34382	2.5897	1.52944	2.91918	1.41824	0
bta-miR-505	38	47	20	15	23	4	26	10	182	257	2430	53	51	96	129	186	208	256	177	125	71	27	57	155	482	326	567	bta-miR-505	5.52942	8.72922	6.80055	12.3969	5.19856	4.86892	8.24347	7.79489	287.668	437.194	683.252	242.205	292.103	241.882	280.901	207.317	8.68804	12.6302	27.1944	19.6977	95.6467
bta-miR-532	10456	6378	3474	1384	12425	2173	8880	2192	137	186	1692	53	61	157	133	298	3448	1220	606	861	228	145	247	462	485	340	384	bta-miR-532	1521.46	1184.57	1181.25	1143.82	2808.35	2645.04	2815.46	1708.64	216.541	316.413	475.746	242.205	349.378	395.578	289.611	332.153	144.021	60.191	93.1063	135.678	307.147
bta-miR-542-5p	2	1	0	0	0	0	0	0	7	3	2	3	0	2	2	7	22	28	9	10	0	0	0	5	0	2	7	bta-miR-542-5p	0.291022	0.185728	0	0	0	0	0	0	11.0642	5.10344	0.562348	13.7097	0	5.03922	4.35505	7.80224	0.918927	1.38143	1.38277	1.57582	0
bta-miR-543	24	292	8	28	3	2	2	5	6	2	0	1	0	0	0	4	0	3	0	0	0	0	0	0	1	0	1	bta-miR-543	3.49227	54.2326	2.72022	23.1409	0.678072	2.43446	0.634113	3.89745	9.48356	3.40229	0	4.56991	0	0	0	4.45842	0	0.148011	0	0	0
bta-miR-545-5p	0	1	0	0	0	0	0	0	1	0	6	0	0	0	0	0	56	82	17	10	0	0	37	5	0	1	0	bta-miR-545-5p	0	0.185728	0	0	0	0	0	0	1.58059	0	1.68704	0	0	0	0	0	2.33909	4.04562	2.61189	1.57582	0
bta-miR-551a	0	0	0	0	0	0	0	0	4	11	57	3	2	4	5	5	6	7	2	0	2	0	0	0	1	1	5	bta-miR-551a	0	0	0	0	0	0	0	0	6.32237	18.7126	16.0269	13.7097	11.455	10.0784	10.8876	5.57303	0.250616	0.345358	0.307282	0	2.69427
bta-miR-574	326	163	405	70	384	9	74	65	73	118	1025	15	28	48	39	72	2550	955	594	2277	21	45	15	38	77	49	71	bta-miR-574	47.4366	30.2737	137.711	57.8522	86.7933	10.9551	23.4622	50.6668	115.383	200.735	288.203	68.5486	160.37	120.941	84.9235	80.2516	106.512	47.1167	91.2626	358.814	28.2899
bta-miR-582	58	31	53	7	4	0	0	1	2	2	77	0	1	3	4	1	43	24	18	10	2	0	0	15	11	3	5	bta-miR-582	8.43964	5.75757	18.0214	5.78522	0.904097	0	0	0.779489	3.16119	3.40229	21.6504	0	5.72752	7.55882	8.7101	1.11461	1.79608	1.18408	2.76553	1.57582	2.69427
bta-miR-6119-3p	21	17	15	9	36	1	4	5	0	0	0	0	0	0	0	0	0	0	0	0	0	0	0	0	0	0	0	bta-miR-6119-3p	3.05573	3.15738	5.10041	7.43815	8.13687	1.21723	1.26823	3.89745	0	0	0	0	0	0	0	0	0	0	0	0	0
bta-miR-6119-5p	370	373	137	99	666	55	243	195	0	0	0	0	0	0	0	0	0	0	0	0	0	0	0	0	0	0	0	bta-miR-6119-5p	53.8391	69.2766	46.5837	81.8196	150.532	66.9477	77.0447	152	0	0	0	0	0	0	0	0	0	0	0	0	0
bta-miR-6120-3p	0	0	0	0	456	55	213	86	0	0	0	0	0	0	0	0	0	0	0	0	0	0	0	0	0	0	0	bta-miR-6120-3p	0	0	0	0	103.067	66.9477	67.533	67.0361	0	0	0	0	0	0	0	0	0	0	0	0	0
bta-miR-6123	12	3	10	9	21	1	5	8	0	0	0	0	0	0	0	0	0	0	0	0	0	0	0	0	0	0	0	bta-miR-6123	1.74613	0.557184	3.40027	7.43815	4.74651	1.21723	1.58528	6.23592	0	0	0	0	0	0	0	0	0	0	0	0	0
bta-miR-628	39	18	7	5	37	3	8	5	2	2	78	1	1	3	3	3	276	697	65	20	13	2	0	19	15	3	26	bta-miR-628	5.67493	3.34311	2.38019	4.1323	8.36289	3.65169	2.53645	3.89745	3.16119	3.40229	21.9316	4.56991	5.72752	7.55882	6.53258	3.34382	11.5284	34.3878	9.98665	3.15164	17.5128
bta-miR-6516	77	26	28	5	171	17	55	34	1	5	23	0	2	0	2	8	39	49	2	4	0	0	6	5	4	0	0	bta-miR-6516	11.2044	4.82893	9.52076	4.1323	38.6501	20.6929	17.4381	26.5026	1.58059	8.50573	6.467	0	11.455	0	4.35505	8.91685	1.62901	2.41751	0.307282	0.630327	0
bta-miR-6517	65	43	17	13	180	70	197	109	0	0	0	0	0	0	0	0	0	0	0	0	0	0	0	0	0	0	0	bta-miR-6517	9.45822	7.98631	5.78046	10.744	40.6843	85.2061	62.4601	84.9644	0	0	0	0	0	0	0	0	0	0	0	0	0
bta-miR-652	1948	821	529	169	2876	235	1159	265	109	124	1125	26	35	64	49	101	16521	10656	1113	1710	22	7	77	77	390	311	679	bta-miR-652	283.456	152.483	179.874	139.672	650.045	286.049	367.468	206.565	172.285	210.942	316.321	118.818	200.463	161.255	106.699	112.575	690.072	525.734	171.002	269.465	29.637
bta-miR-6520	17	13	8	4	13	6	18	10	0	0	0	0	0	0	0	0	0	0	0	0	0	0	0	0	0	0	0	bta-miR-6520	2.47369	2.41447	2.72022	3.30584	2.93831	7.30338	5.70702	7.79489	0	0	0	0	0	0	0	0	0	0	0	0	0
bta-miR-6522	362	118	118	32	615	67	277	85	0	0	0	0	0	0	0	0	0	0	0	0	0	0	0	0	0	0	0	bta-miR-6522	52.675	21.9159	40.1232	26.4467	139.005	81.5544	87.8246	66.2566	0	0	0	0	0	0	0	0	0	0	0	0	0
bta-miR-6523	0	0	0	0	26	5	16	14	0	0	0	0	0	0	0	0	0	0	0	0	0	0	0	0	0	0	0	bta-miR-6523	0	0	0	0	5.87663	6.08615	5.0729	10.9129	0	0	0	0	0	0	0	0	0	0	0	0	0
bta-miR-6524	120	5	17	10	1588	157	886	263	0	0	0	0	0	0	0	0	0	0	0	0	0	0	0	0	0	0	0	bta-miR-6524	17.4613	0.928641	5.78046	8.26461	358.926	191.105	280.912	205.006	0	0	0	0	0	0	0	0	0	0	0	0	0
bta-miR-6525	0	0	0	0	14	6	26	4	0	0	0	0	0	0	0	0	0	0	0	0	0	0	0	0	0	0	0	bta-miR-6525	0	0	0	0	3.16434	7.30338	8.24347	3.11796	0	0	0	0	0	0	0	0	0	0	0	0	0
bta-miR-6529	252	225	78	24	334	75	259	87	119	155	2384	34	49	77	73	139	1	0	0	2	21	28	73	52	36	45	51	bta-miR-6529	36.6688	41.7888	26.5221	19.8351	75.4921	91.2923	82.1176	67.8156	188.091	263.677	670.318	155.377	280.648	194.01	158.959	154.93	0.0417694	0	0	0.315164	28.2899
bta-miR-654	6	27	1	1	0	0	0	0	0	0	0	18	0	0	2	18	11	19	4	7	0	0	0	0	0	0	0	bta-miR-654	0.873067	5.01466	0.340027	0.826461	0	0	0	0	0	0	0	82.2584	0	0	4.35505	20.0629	0.459464	0.9374	0.614563	1.10307	0
bta-miR-655	27	33	6	6	0	2	0	0	2	2	4	0	5	6	3	11	2	0	1	4	0	0	0	0	0	0	0	bta-miR-655	3.9288	6.12903	2.04016	4.95876	0	2.43446	0	0	3.16119	3.40229	1.1247	0	28.6376	15.1176	6.53258	12.2607	0.0835388	0	0.153641	0.630327	0
bta-miR-660	3776	2651	1549	579	10679	1171	5236	1920	18	14	135	1	4	18	11	25	1232	405	405	487	133	131	140	266	364	189	261	bta-miR-660	549.45	492.365	526.702	478.521	2413.71	1425.38	1660.11	1496.62	28.4507	23.816	37.9585	4.56991	22.9101	45.3529	23.9528	27.8651	51.4599	19.9814	62.2245	76.7423	179.169
bta-miR-664b	208	152	139	63	280	25	91	29	3	0	30	0	0	0	0	0	1	0	0	0	0	0	3	0	7	8	8	bta-miR-664b	30.2663	28.2307	47.2638	52.067	63.2868	30.4308	28.8521	22.6052	4.74178	0	8.43521	0	0	0	0	0	0.0417694	0	0	0	0
bta-miR-665	9	17	5	1	4	0	0	0	2	3	0	0	0	0	0	0	0	0	0	0	0	0	0	0	0	0	0	bta-miR-665	1.3096	3.15738	1.70014	0.826461	0.904097	0	0	0	3.16119	5.10344	0	0	0	0	0	0	0	0	0	0	0
bta-miR-671	19	26	17	7	14	2	11	6	0	3	18	1	0	0	0	2	408	234	10	4	0	4	0	1	0	0	0	bta-miR-671	2.76471	4.82893	5.78046	5.78522	3.16434	2.43446	3.48762	4.67694	0	5.10344	5.06113	4.56991	0	0	0	2.22921	17.0419	11.5448	1.53641	0.630327	0
bta-miR-677	17	23	58	17	0	0	0	1	0	0	0	0	0	0	0	3	0	0	0	0	0	0	0	0	0	0	0	bta-miR-677	2.47369	4.27175	19.7216	14.0498	0	0	0	0.779489	0	0	0	0	0	0	0	3.34382	0	0	0	0	0
bta-miR-7	8443	10039	3516	2659	13994	1636	6261	5551	7	13	193	1	2	7	6	13	465	993	162	61	308	164	200	210	400	284	610	bta-miR-7	1228.55	1864.52	1195.54	2197.56	3162.98	1991.39	1985.09	4326.95	11.0642	22.1149	54.2665	4.56991	11.455	17.6373	13.0652	14.4899	19.4228	48.9915	24.8898	9.61249	414.918
bta-miR-708	60	29	27	10	1	0	0	0	2	3	0	1	2	4	1	19	154	98	55	21	7	0	0	0	0	0	0	bta-miR-708	8.73067	5.38612	9.18074	8.26461	0.226024	0	0	0	3.16119	5.10344	0	4.56991	11.455	10.0784	2.17753	21.1775	6.43249	4.83501	8.45025	3.30922	9.42996
bta-miR-744	606	559	128	79	188	78	346	65	167	194	1507	71	47	102	121	145	2272	3828	458	436	82	117	59	194	408	243	304	bta-miR-744	88.1797	103.822	43.5235	65.2904	42.4925	94.944	109.702	50.6668	263.959	330.022	423.729	324.464	269.193	257	263.481	161.618	94.9001	188.861	70.3675	68.7056	110.465
bta-miR-760-3p	197	193	10	27	331	151	318	74	0	0	1	0	0	0	0	0	67	55	17	8	0	0	0	0	0	0	0	bta-miR-760-3p	28.6657	35.8455	3.40027	22.3144	74.814	183.802	100.824	57.6822	0	0	0.281174	0	0	0	0	0	2.79855	2.71353	2.61189	1.26065	0
bta-miR-769	284	164	80	37	383	16	122	51	2	6	33	2	1	3	2	5	368	512	81	96	6	11	59	34	13	12	11	bta-miR-769	41.3252	30.4594	27.2022	30.579	86.5672	19.4757	38.6809	39.754	3.16119	10.2069	9.27874	9.13982	5.72752	7.55882	4.35505	5.57303	15.3711	25.2605	12.4449	15.1278	8.08282
bta-miR-7857	28	2	3	1	107	8	31	31	0	0	6	0	2	0	2	0	0	0	0	0	0	0	0	0	0	0	0	bta-miR-7857	4.07431	0.371456	1.02008	0.826461	24.1846	9.73784	9.82875	24.1642	0	0	1.68704	0	11.455	0	4.35505	0	0	0	0	0	0
bta-miR-7859	122	126	17	22	216	73	231	102	0	0	0	0	0	0	0	0	0	0	0	0	0	0	0	0	0	0	0	bta-miR-7859	17.7524	23.4017	5.78046	18.1821	48.8212	88.8578	73.24	79.5079	0	0	0	0	0	0	0	0	0	0	0	0	0
bta-miR-7862	91	70	51	13	34	1	14	12	0	0	0	0	0	0	0	0	0	0	0	0	0	0	0	0	0	0	0	bta-miR-7862	13.2415	13.001	17.3414	10.744	7.68482	1.21723	4.43879	9.35387	0	0	0	0	0	0	0	0	0	0	0	0	0
bta-miR-874	7	3	1	2	41	1	30	8	4	3	37	0	2	3	1	10	460	154	35	24	0	1	0	19	23	12	17	bta-miR-874	1.01858	0.557184	0.340027	1.65292	9.26699	1.21723	9.51169	6.23592	6.32237	5.10344	10.4034	0	11.455	7.55882	2.17753	11.1461	19.2139	7.59788	5.37743	3.78196	0
bta-miR-877	4	1	2	1	45	6	15	23	2	1	0	1	0	1	1	5	387	430	104	53	0	0	0	0	0	0	0	bta-miR-877	0.582044	0.185728	0.680055	0.826461	10.1711	7.30338	4.75585	17.9283	3.16119	1.70115	0	4.56991	0	2.51961	2.17753	5.57303	16.1648	21.2148	15.9786	8.35183	0
bta-miR-885	1759	875	799	328	94	21	53	4	29	40	452	9	11	30	27	236	5773	6274	2580	21354	2	0	18	44	249	251	631	bta-miR-885	255.954	162.512	271.682	271.079	21.2463	25.5618	16.804	3.11796	45.8372	68.0458	127.091	41.1292	63.0027	75.5882	58.7932	263.047	241.135	309.539	396.393	3365	2.69427
bta-miR-92a	27446	32824	7052	4554	33055	5514	20353	7457	11199	15064	400270	3671	3458	7401	7655	12029	57316	56744	9028	28004	46306	73053	33331	107580	212440	94202	65419	bta-miR-92a	3993.7	6096.34	2397.87	3763.7	7471.23	6711.81	6453.05	5812.65	17701.1	25626	112545	16776.1	19805.8	18647.6	16669	13407.6	2394.06	2799.57	1387.07	4412.92	62380.5
bta-miR-92b	331	202	74	46	211	53	223	51	384	528	3827	147	144	336	349	434	4303	3295	917	2571	704	1169	546	1797	3289	1087	794	bta-miR-92b	48.1642	37.5171	25.162	38.0172	47.6911	64.5132	70.7036	39.754	606.948	898.205	1076.05	671.777	824.762	846.588	759.957	483.739	179.734	162.565	140.889	405.143	948.384
bta-miR-93	2435	1018	1692	356	4462	123	629	462	609	807	9495	181	115	314	340	573	26029	22124	6790	7270	988	819	1307	2493	4853	2533	3690	bta-miR-93	354.32	189.071	575.326	294.22	1008.52	149.719	199.429	360.124	962.581	1372.82	2669.75	827.154	658.664	791.157	740.359	638.669	1087.22	1091.53	1043.22	1145.62	1330.97
bta-miR-9-3p	2	0	2	0	0	0	3	0	0	0	0	0	2	0	2	3	5	1	9	1	5	24	0	1	28	0	2	bta-miR-9-3p	0.291022	0	0.680055	0	0	0	0.951169	0	0	0	0	0	11.455	0	4.35505	3.34382	0.208847	0.0493369	1.38277	0.157582	6.73568
bta-miR-95	64	11	17	2	10	3	4	0	1	0	1	0	2	2	0	6	18	28	1	0	0	0	0	4	5	1	7	bta-miR-95	9.31271	2.04301	5.78046	1.65292	2.26024	3.65169	1.26823	0	1.58059	0	0.281174	0	11.455	5.03922	0	6.68764	0.751849	1.38143	0.153641	0	0
bta-miR-9-5p	23	22	18	28	124	108	87	142	17	16	3	2	11	6	22	25	97	285	5	24	186	609	223	470	840	601	827	bta-miR-9-5p	3.34676	4.08602	6.12049	23.1409	28.027	131.461	27.5839	110.688	26.8701	27.2183	0.843521	9.13982	63.0027	15.1176	47.9056	27.8651	4.05163	14.061	0.768204	3.78196	250.567
bta-miR-96	199	69	37	13	1568	152	667	536	9	23	180	0	6	8	14	7	2254	2555	351	327	10	10	5	45	117	30	51	bta-miR-96	28.9567	12.8152	12.581	10.744	354.406	185.019	211.477	417.806	14.2253	39.1263	50.6113	0	34.3651	20.1569	30.4854	7.80224	94.1483	126.056	53.9279	51.5292	13.4714
bta-miR-98	16935	11642	3467	1968	12382	1556	9173	2132	120	146	1246	52	40	87	82	122	7004	28525	1829	2375	1441	1638	2067	1140	2725	4422	6419	bta-miR-98	2464.23	2162.25	1178.87	1626.47	2798.63	1894.01	2908.36	1661.87	189.671	248.367	350.343	237.635	229.101	219.206	178.557	135.982	292.553	1407.33	281.009	374.257	1941.22
bta-miR-99a-3p	51	38	49	9	280	4	55	15	17	11	103	6	4	7	2	19	1361	538	255	194	41	61	34	219	566	403	558	bta-miR-99a-3p	7.42107	7.05767	16.6613	7.43815	63.2868	4.86892	17.4381	11.6923	26.8701	18.7126	28.9609	27.4195	22.9101	17.6373	4.35505	21.1775	56.8482	26.5432	39.1784	30.5709	55.2326
bta-miR-99a-5p	120593	103290	33143	18568	227933	74734	289318	73232	1005	1304	76986	424	314	666	693	1439	84889	85241	29660	36540	124	242	314	310	920	535	484	bta-miR-99a-5p	17547.6	19183.9	11269.5	15345.7	51518.4	90968.5	91730.1	57083.6	1588.5	2218.29	21646.4	1937.64	1798.44	1678.06	1509.03	1603.92	3545.76	4205.52	4556.99	5758.04	167.045
bta-miR-99b	2001	1974	449	124	2090	706	1952	890	693	954	8778	233	234	529	571	1071	63157	39632	14053	20917	144	132	138	412	1180	477	475	bta-miR-99b	291.168	366.627	152.672	102.481	472.39	859.365	618.894	693.746	1095.35	1622.89	2468.14	1064.79	1340.24	1332.87	1243.37	1193.74	2638.03	1955.32	2159.11	3296.14	193.988
Note：
logFC, log fold change
logCPM, log counts per million
[truncated: 26 more columns]
