# Supplementary material for: Milk exosome-derived miRNAs from water buffalo are implicated in immune response and metabolism process
Source: BMC Vet Res. 2020 Apr 29;16:123. doi: 10.1186/s12917-020-02339-x (PMC7191744; doi:10.1186/s12917-020-02339-x)
Supplement: Supplementary file 2 — Additional file 2. Predicted targets of top 10 expressed miRNAs in buffalo milk exosome. Query represented for miRNA candidates; Ref represented for reference genes. [file 12917_2020_2339_MOESM2_ESM.xlsx]

## Sheet: Additional file 2
Predicted targets of top 10 expressed miRNAs in buffalo milk exosome
Query: 3' tgTTTCAAGACATCACGTGACt 5'
:||| ||| | |||||||
Ref: 5' ggGAAGGGCTG-A-TGCACTGa 3'
Energy: -20.180000 kCal/Mol
>bta-miR-148a	bosTau6_refGene_NM_001101080
Query: 3' tgtttcAAGACATCACGTGACt 5'
|||||| ||||||||
Ref: 5' ccctgcTTCTGT-GTGCACTGg 3'
Energy: -23.170000 kCal/Mol
>bta-miR-148a	bosTau6_refGene_NM_001080244
Query: 3' tgTTTCAAGACATCACGTGACt 5'
:|| ||:|| :||||||||
Ref: 5' caGAACTTTTGAGGTGCACTGt 3'
Energy: -20.559999 kCal/Mol
>bta-miR-148a	bosTau6_refGene_NM_001080218
Query: 3' tgttTCAAGAC-ATC---ACGTGACt 5'
:|||||| ||| |||||||
Ref: 5' tcctGGTTCTGCTAGTTCTGCACTGt 3'
Energy: -23.400000 kCal/Mol
>bta-miR-148a	bosTau6_refGene_NM_001105646
Query: 3' tgtttcaagaCATCACGTGACt 5'
| |||||||||
Ref: 5' tatctcctggGAAGTGCACTGg 3'
Energy: -20.860001 kCal/Mol
>bta-miR-148a	bosTau6_refGene_NM_001034418
Query: 3' tgtttcaagacaTCACGTGACt 5'
:||||||||
Ref: 5' gccggcacacccGGTGCACTGg 3'
Energy: -21.129999 kCal/Mol
>bta-miR-148a	bosTau6_refGene_NM_001191221
Query: 3' tgTTTCAAGAC-ATCACGTGACt 5'
::||||:|| | |||||||
Ref: 5' ccGGAGTTTTGATTTTGCACTGa 3'
Energy: -24.660000 kCal/Mol
>bta-miR-148a	bosTau6_refGene_NM_001013585
Query: 3' tgttTCAA-GACA----TCACGTGACt 5'
|||| |||| | |||||||
Ref: 5' acttAGTTCCTGTGAACAATGCACTGg 3'
Energy: -22.180000 kCal/Mol
>bta-miR-148a	bosTau6_refGene_NM_001013585
Query: 3' tgTTTCAAGACATCACGTGACt 5'
|:|| || ||: |||||||
Ref: 5' gcAGAGCTC-GTGCTGCACTGt 3'
Energy: -22.969999 kCal/Mol
>bta-miR-148a	bosTau6_refGene_NM_173878
Query: 3' tgTTTCAAGACATC----ACGTGACt 5'
|:|| ||||| |||||||
Ref: 5' atAGAGCCATGTAGGGAATGCACTGa 3'
Energy: -22.510000 kCal/Mol
>bta-miR-148a	bosTau6_refGene_NM_001075621
Query: 3' tgTTTC-AAGACATCACGTGACt 5'
|:|| | |||| |||||||
Ref: 5' gcAGAGATACTGT--TGCACTGc 3'
Energy: -20.830000 kCal/Mol
>bta-miR-148a	bosTau6_refGene_NM_001075594
Query: 3' tgTTTCAAGACA-TC----ACGTGACt 5'
|::||| || || |||||||
Ref: 5' tcAGGGTTGGGTCAGCCCCTGCACTGc 3'
Energy: -20.360001 kCal/Mol
>bta-miR-148a	bosTau6_refGene_NM_001105030
Query: 3' tgtttcaaGACATCACGTGACt 5'
||| :||||||||
Ref: 5' gcctgcccCTGAGGTGCACTGg 3'
Energy: -21.020000 kCal/Mol
>bta-miR-148a	bosTau6_refGene_NM_001205546
Query: 3' tgttTCAAGACATCACGTGACt 5'
||||| | |||||||
Ref: 5' gcctAGTTCCGGTTTGCACTGt 3'
Energy: -20.049999 kCal/Mol
>bta-miR-148a	bosTau6_refGene_NM_001098950
Query: 3' tgTTTCAAGACATCACGTGACt 5'
:| | |: |||||||||||
Ref: 5' gaGATGATTAGTAGTGCACTGt 3'
Energy: -20.809999 kCal/Mol
>bta-miR-148a	bosTau6_refGene_NM_001192754
Query: 3' tgtttcaagacATCACGTGACt 5'
||||||||||
Ref: 5' atgcttggggcTAGTGCACTGg 3'
Energy: -20.350000 kCal/Mol
>bta-miR-148a	bosTau6_refGene_NM_174654
Query: 3' tgtTTCAAGAC-----ATC-ACGTGACt 5'
::|||||| || |||||||
Ref: 5' tttGGGTTCTGCCCACCAGCTGCACTGa 3'
Energy: -21.660000 kCal/Mol
>bta-miR-148a	bosTau6_refGene_NM_001166500
Query: 3' tgtTTCAAGACATCACGTGACt 5'
:|| |||| | |||||||
Ref: 5' agcGAGGTCTGCA-TGCACTGt 3'
Energy: -22.330000 kCal/Mol
>bta-miR-148a	bosTau6_refGene_NM_001083430
Query: 3' tgTTTC--AAGACATCACGTGACt 5'
|:|| | | |||||||||
Ref: 5' cgAGAGCCTGCGCAAGTGCACTGg 3'
Energy: -21.610001 kCal/Mol
>bta-miR-148a	bosTau6_refGene_NM_001101199
Query: 3' tgTTTCAAGACATCACGTGACt 5'
|:|| | | || |||||||
Ref: 5' ccAGAGCTGT-TAATGCACTGa 3'
Energy: -22.040001 kCal/Mol
>bta-miR-148a	bosTau6_refGene_NM_001102525
Query: 3' tgTTTCAAGACATC--ACGTGACt 5'
|:|| | | ||| |||||||
Ref: 5' ccAGAGCTGT-TAGGATGCACTGg 3'
Energy: -21.360001 kCal/Mol
>bta-miR-148a	bosTau6_refGene_NM_001076877
Query: 3' tgtttcaAGACATCACGTGACt 5'
|||| |||||||||
Ref: 5' tattttaTCTGCAGTGCACTGc 3'
Energy: -21.650000 kCal/Mol
>bta-miR-148a	bosTau6_refGene_NM_001102188
Query: 3' tgtTTCAAGACATC-ACGTGACt 5'
|: | :| || |||||||
Ref: 5' gacAGCTGTTCCAGCTGCACTGa 3'
Energy: -20.230000 kCal/Mol
>bta-miR-148a	bosTau6_refGene_NM_001075304_1
Query: 3' tgtTTCAA--GACATCACGTGACt 5'
||| | :|| ||||||||
Ref: 5' atcAAGATAATTGCTGTGCACTGg 3'
Energy: -20.910000 kCal/Mol
>bta-miR-148a	bosTau6_refGene_NM_001102210
Query: 3' tgtTTCAAGACATCACGTGACt 5'
|:| |||| |||||||
Ref: 5' gacAGGCTCTG--CTGCACTGg 3'
Energy: -20.080000 kCal/Mol
>bta-miR-148a	bosTau6_refGene_NM_001098955
Query: 3' tgtttcAAGACATCACGTGACt 5'
||:|||:||||||||
Ref: 5' ctctgcTTTTGTGGTGCACTGt 3'
Energy: -23.820000 kCal/Mol
>bta-miR-148a	bosTau6_refGene_NM_001102072
Query: 3' tgTTTCAAGACAT--CACGTGACt 5'
|:|| || | ||||||||
Ref: 5' ccAGAGATCCCCAACGTGCACTGa 3'
Energy: -20.530001 kCal/Mol
>bta-miR-148a	bosTau6_refGene_NM_182651
Query: 3' tgtttCAAGACATC--ACGTGACt 5'
|| |||||| |||||||
Ref: 5' actccGTACTGTAGTTTGCACTGg 3'
Energy: -21.799999 kCal/Mol
>bta-miR-148a	bosTau6_refGene_NM_001099146
Query: 3' tgtttcaAGACATCACGTGACt 5'
||||| ||||||||
Ref: 5' gttctccTCTGT-GTGCACTGa 3'
Energy: -22.490000 kCal/Mol
>bta-miR-148a	bosTau6_refGene_NM_001192166
Query: 3' tgtttcAAGACATCACGTGACt 5'
|||||| |||||||
Ref: 5' agtattTTCTGTCATGCACTGa 3'
Energy: -20.350000 kCal/Mol
>bta-miR-148a	bosTau6_refGene_NM_001078024
Query: 3' tgtTTCAAGA-CAT-CACGTGACt 5'
||||||| | ||||||||
Ref: 5' agtAAGTTCTACCATGTGCACTGc 3'
Energy: -21.420000 kCal/Mol
>bta-miR-148a	bosTau6_refGene_NM_001080287
Query: 3' tgTTTCAAGACATCACGTGACt 5'
| | ||||||||||||||
Ref: 5' ccACACATCTGTAGTGCACTGa 3'
Energy: -28.400000 kCal/Mol
>bta-miR-148a	bosTau6_refGene_NM_001102342
Query: 3' tgTTTCAAGACATCACGTGACt 5'
| || ||||| |||||||
Ref: 5' agACAG-TCTGTTATGCACTGt 3'
Energy: -21.219999 kCal/Mol
>bta-miR-148a	bosTau6_refGene_NM_001105385
Query: 3' tgtttcaagacATCACGTGACt 5'
|:||||||||
Ref: 5' acagggaagccTGGTGCACTGc 3'
Energy: -20.930000 kCal/Mol
>bta-miR-148a	bosTau6_refGene_NM_001205477
Query: 3' tgtttCAAGAC----AT-CACGTGACt 5'
|||:|| || ||||||||
Ref: 5' acattGTTTTGGGGCTAGGTGCACTGg 3'
Energy: -23.879999 kCal/Mol
>bta-miR-148a	bosTau6_refGene_NM_001083499
Query: 3' tgtttCAAGACATCACGTGACt 5'
||||||| |||||||
Ref: 5' tttttGTTCTGT--TGCACTGa 3'
Energy: -22.020000 kCal/Mol
>bta-miR-148a	bosTau6_refGene_NM_001192150
Query: 3' tgtttcaagaCATCACGTGACt 5'
| |||||||||
Ref: 5' ctggccacgaGGAGTGCACTGg 3'
Energy: -20.690001 kCal/Mol
>bta-miR-148a	bosTau6_refGene_NM_001083758
Query: 3' tgtttcaagacaTCACGTGACt 5'
|||||||||
Ref: 5' cagggcccacccAGTGCACTGt 3'
Energy: -20.510000 kCal/Mol
>bta-miR-148a	bosTau6_refGene_NM_001206552
Query: 3' tgtttcaagaCATCACGTGACt 5'
| |||||||||
Ref: 5' ctttccctggGCAGTGCACTGg 3'
Energy: -20.820000 kCal/Mol
>bta-miR-148a	bosTau6_refGene_NM_001192236
Query: 3' tgtttcaAGACATCACGTGACt 5'
|||||| |||||||
Ref: 5' tgcactgTCTGTATTGCACTGa 3'
Energy: -23.190001 kCal/Mol
>bta-miR-148a	bosTau6_refGene_NM_001205384
Query: 3' tgtttcaagacaTCACGTGACt 5'
:||||||||
Ref: 5' ggggctccccagGGTGCACTGc 3'
Energy: -20.400000 kCal/Mol
>bta-miR-148a	bosTau6_refGene_NM_001114657
Query: 3' tgttTCAAGACATCACGTGACt 5'
||||: |||||||||
Ref: 5' gattAGTTTAACAGTGCACTGa 3'
Energy: -20.740000 kCal/Mol
>bta-miR-148a	bosTau6_refGene_NM_174705
Query: 3' tgttTCAAGACATCACGTGACt 5'
||||: |||||||||
Ref: 5' gattAGTTTAACAGTGCACTGa 3'
Energy: -20.740000 kCal/Mol
>bta-miR-148a	bosTau6_refGene_NM_001113255
Query: 3' tgTTTCAAGACAT--CACGTGACt 5'
:::| ||||: ||||||||
Ref: 5' agGGGGAACTGTGCTGTGCACTGg 3'
Energy: -23.240000 kCal/Mol
>bta-miR-148a	bosTau6_refGene_NM_001205951
Query: 3' tgtttCAAGA-CATC-ACGTGACt 5'
|| || ||:| |||||||
Ref: 5' gcgctGTGCTCGTGGCTGCACTGt 3'
Energy: -20.879999 kCal/Mol
>bta-miR-148a	bosTau6_refGene_NM_001192023
Query: 3' tgttTCAA-GACA-TC-ACGTGACt 5'
:||| |||| || |||||||
Ref: 5' agctGGTTCCTGTCAGCTGCACTGt 3'
Energy: -20.459999 kCal/Mol
>bta-miR-148a	bosTau6_refGene_NM_001099169
Query: 3' tgttTCAAGACATCACGTGACt 5'
|||||| ||||||||
Ref: 5' ttccAGTTCT---GTGCACTGt 3'
Energy: -20.379999 kCal/Mol
>bta-miR-148a	bosTau6_refGene_NM_001077931
Query: 3' tgTTTCAAGACATC---ACGTGACt 5'
|:|| ||||:| |||||||
Ref: 5' gaAGAG-CCTGTGGACTTGCACTGc 3'
Energy: -20.350000 kCal/Mol
>bta-miR-148a	bosTau6_refGene_NM_001192896
Query: 3' tgTTTCAAGACATC-ACGTGACt 5'
||:| ||| |:| |||||||
Ref: 5' aaAAGGGTCTCTGGTTGCACTGa 3'
Energy: -21.980000 kCal/Mol
>bta-miR-148a	bosTau6_refGene_NM_001109964
Query: 3' tgtttcaaGACATC---ACGTGACt 5'
|||||| |||||||
Ref: 5' accttggcCTGTAGCTCTGCACTGg 3'
Energy: -20.420000 kCal/Mol
>bta-miR-148a	bosTau6_refGene_NM_001206860
Query: 3' tgTTTCAA-GA-CATCACGTGACt 5'
:| ||| || | :||||||||
Ref: 5' taGATGTTGCTGGGGGTGCACTGc 3'
Energy: -22.219999 kCal/Mol
>bta-miR-148a	bosTau6_refGene_NM_001192844
Query: 3' tgtttCAAGACATCACGTGACt 5'
| | | | ||||||||
Ref: 5' tccctGCTGTTTTGTGCACTGg 3'
Energy: -21.660000 kCal/Mol
>bta-miR-148a	bosTau6_refGene_NM_001083775
Query: 3' tgTTTCA-AGACATCACGTGACt 5'
:::|| |||| ||||||||
Ref: 5' ccGGGGTACCTGT-GTGCACTGc 3'
Energy: -25.190001 kCal/Mol
>bta-miR-148a	bosTau6_refGene_NM_001034737
Query: 3' tgtTTCAAGACATC----ACGTGACt 5'
::| |||| :| |||||||
Ref: 5' tctGGGCTCTGAGGAGCCTGCACTGc 3'
Energy: -20.980000 kCal/Mol
>bta-miR-148a	bosTau6_refGene_NM_001205443
Query: 3' tgTTTC-AAGACATCACGTGACt 5'
|:|| ||| :||||||||
Ref: 5' ggAGAGCAGCTG-GGTGCACTGc 3'
Energy: -22.200001 kCal/Mol
>bta-miR-148a	bosTau6_refGene_NM_001191410
Query: 3' tgtttcaagacATCACGTGACt 5'
|:||||||||
Ref: 5' atgcttggggcTGGTGCACTGg 3'
Energy: -21.129999 kCal/Mol
>bta-miR-148a	bosTau6_refGene_NM_001102070
Query: 3' tgtttcaagaCATCACGTGACt 5'
| |||||||||
Ref: 5' cccttcctgcGAAGTGCACTGa 3'
Energy: -20.110001 kCal/Mol
>bta-miR-148a	bosTau6_refGene_NM_001098889
Query: 3' tgTTTCAAGACATCACGTGACt 5'
|||| | | |||||||||
Ref: 5' ccAAAGGGCAG-AGTGCACTGa 3'
Energy: -24.389999 kCal/Mol
>bta-miR-148a	bosTau6_refGene_NM_001102027
Query: 3' tgtttcaaGACATCACGTGACt 5'
||| :||||||||
Ref: 5' accagcccCTG-GGTGCACTGg 3'
Energy: -21.020000 kCal/Mol
>bta-miR-148a	bosTau6_refGene_NM_001045991
Query: 3' tgttTCAAGACATC---ACGTGACt 5'
| | |||||| |||||||
Ref: 5' cattAATGCTGTAGACATGCACTGt 3'
Energy: -20.230000 kCal/Mol
>bta-miR-148a	bosTau6_refGene_NM_001206420
Query: 3' tgTTTCAA-GACATCACGTGACt 5'
||:||| :||| |||||||
Ref: 5' gcAAGGTTGTTGTCTTGCACTGt 3'
Energy: -23.200001 kCal/Mol
>bta-miR-148a	bosTau6_refGene_NM_001110788
Query: 3' tgTTTCAAGACAT-CACGTGACt 5'
| | |||||: ||||||||
Ref: 5' gaACACATCTGTGCGTGCACTGa 3'
Energy: -24.360001 kCal/Mol
>bta-miR-148a	bosTau6_refGene_NM_001206079
Query: 3' tgTTTCAAGACAT-CACGTGACt 5'
:|:| |||||: |||||||
Ref: 5' ggGAGGCTCTGTGCCTGCACTGt 3'
Energy: -21.400000 kCal/Mol
>bta-miR-148a	bosTau6_refGene_NM_177507
Query: 3' tgTTTCAAGACATCACGTGACt 5'
|:|||||| | |||||||
Ref: 5' atAGAGTTCT-TCCTGCACTGt 3'
Energy: -21.969999 kCal/Mol
>bta-miR-148a	bosTau6_refGene_NM_173997
Query: 3' tgTTTCAA-GACATCACGTGACt 5'
|||||| || | |||||||
Ref: 5' ccAAAGTTAATGCA-TGCACTGa 3'
Energy: -20.629999 kCal/Mol
>bta-miR-148a	bosTau6_refGene_NM_174371
Query: 3' tgTTTCAA--GACA--TCACGTGACt 5'
:::||| |||| ||||||||
Ref: 5' ggGGGGTTGCCTGTTGTGTGCACTGg 3'
Energy: -23.959999 kCal/Mol
>bta-miR-148a	bosTau6_refGene_NM_001098115
Query: 3' tgTTTCAAGACATC----ACGTGACt 5'
|::|| : |||| |||||||
Ref: 5' tcAGGGTATGGTAGTTTTTGCACTGt 3'
Energy: -21.450001 kCal/Mol
>bta-miR-148a	bosTau6_refGene_NM_001083648
Query: 3' tgTTTCAAGACAT--CACGTGACt 5'
|::|||||| : |||||||
Ref: 5' ccAGGGTTCTGGGCCTTGCACTGg 3'
Energy: -27.059999 kCal/Mol
>bta-miR-148a	bosTau6_refGene_NM_001014909
Query: 3' tgTTTCAAG--ACAT---CACGTGACt 5'
::||||: ||: ||||||||
Ref: 5' ctGGAGTTTGAGGTGACTGTGCACTGg 3'
Energy: -21.709999 kCal/Mol
>bta-miR-148a	bosTau6_refGene_NM_001098909
Query: 3' tgtttcaaGACA--TCACGTGACt 5'
|||| ||||||||
Ref: 5' ggaccacgCTGTCCTGTGCACTGg 3'
Energy: -20.990000 kCal/Mol
>bta-miR-148a	bosTau6_refGene_NM_001191383
Query: 3' tgttTCA-AGACAT------CACGTGACt 5'
||| |||||| |||||||
Ref: 5' gatcAGTGTCTGTAAATAATCTGCACTGa 3'
Energy: -20.290001 kCal/Mol
>bta-miR-148a	bosTau6_refGene_NM_001191434
Query: 3' tgTTTCAAGACATCACGTGACt 5'
|:||| : | |||||||
Ref: 5' acAGAGTGTGTTTTTGCACTGt 3'
Energy: -21.889999 kCal/Mol
>bta-miR-148a	bosTau6_refGene_NM_001192437
Query: 3' tgtttcaaGAC-ATCACGTGACt 5'
||| |:||||||||
Ref: 5' atactgagCTGTTGGTGCACTGa 3'
Energy: -23.240000 kCal/Mol
>bta-miR-148a	bosTau6_refGene_NM_001046102
Query: 3' tgtTTCAAGACATCACGTGACt 5'
||||||||| |||||||
Ref: 5' cccAAGTTCTGTCATGCACTGa 3'
Energy: -26.600000 kCal/Mol
>bta-miR-148a	bosTau6_refGene_NR_036377
Query: 3' tgTTTCAAGACATCACGTGACt 5'
:|||| : |||||||||
Ref: 5' ttGAAGTCTAACAGTGCACTGt 3'
Energy: -20.090000 kCal/Mol
>bta-miR-148a	bosTau6_refGene_NM_001076844
Query: 3' tgtttCAAGACAT-CACGTGACt 5'
| |||| | ||||||||
Ref: 5' cttgtGATCTGGATGTGCACTGg 3'
Energy: -21.760000 kCal/Mol
>bta-miR-148a	bosTau6_refGene_NM_001192923_1
Query: 3' tgTTTCAAGACATCACGTGACt 5'
|||| || :||||||||
Ref: 5' tcAAAG-TC---GGTGCACTGg 3'
Energy: -21.459999 kCal/Mol
>bta-miR-148a	bosTau6_refGene_NM_001075616
Query: 3' tgtttCAAGACATCACGTGACt 5'
||| | ||||||||
Ref: 5' cctccGTTGTTCTGTGCACTGt 3'
Energy: -21.070000 kCal/Mol
>bta-miR-148a	bosTau6_refGene_NM_001046159
Query: 3' tgTTTCAAGACATC----ACGTGACt 5'
:|: ||||| || |||||||
Ref: 5' gcGAGATTCTGCAGCACTTGCACTGa 3'
Energy: -23.370001 kCal/Mol
>bta-miR-148a	bosTau6_refGene_NM_001040542
Query: 3' tgTTTCAAGAC------ATCACGTGACt 5'
||:| |||| | |||||||
Ref: 5' tcAAGGATCTGGCTGCTTCTTGCACTGa 3'
Energy: -21.760000 kCal/Mol
>bta-miR-148a	bosTau6_refGene_NM_001012676
Query: 3' tgtttCAAGACATCACGTGACt 5'
||||| | ||||||||
Ref: 5' atggtGTTCT-TTGTGCACTGa 3'
Energy: -21.299999 kCal/Mol
>bta-miR-148a	bosTau6_refGene_NM_001170532
Query: 3' tgtttCAAGACATCACGTGACt 5'
||||| | ||||||||
Ref: 5' atggtGTTCT-TTGTGCACTGa 3'
Energy: -21.299999 kCal/Mol
>bta-miR-148a	bosTau6_refGene_NM_001076082
Query: 3' tgTTTCAAGAC------ATCACGTGACt 5'
| ||||:|| || |||||||
Ref: 5' atATAGTTTTGTGAATTTATTGCACTGa 3'
Energy: -20.840000 kCal/Mol
>bta-miR-148a	bosTau6_refGene_NM_001078157
Query: 3' tgtttcaAGACATCACGTGACt 5'
|||||| |||||||
Ref: 5' ------cTCTGTACTGCACTGa 3'
Energy: -21.139999 kCal/Mol
>bta-miR-148a	bosTau6_refGene_NM_001035317
Query: 3' tgTTTCAA-GAC----A-TCACGTGACt 5'
|:|||| ||| | |||||||||
Ref: 5' ccAGAGTTACTGACACTCAGTGCACTGc 3'
Energy: -24.910000 kCal/Mol
>bta-miR-148a	bosTau6_refGene_NM_001046486
Query: 3' tgTTTCAAGACA------TC-ACGTGACt 5'
|: ||||||| || |||||||
Ref: 5' tcAGTGTTCTGTCTTTTCAGTTGCACTGc 3'
Energy: -22.959999 kCal/Mol
>bta-miR-148a	bosTau6_refGene_NM_001081579
Query: 3' tgTTTCAAGA--CATC---ACGTGACt 5'
||:| ||| | || |||||||
Ref: 5' caAAGGCTCTGAGAAGTCCTGCACTGa 3'
Energy: -20.840000 kCal/Mol
>bta-miR-148a	bosTau6_refGene_NM_001101262_0
Query: 3' tgtttcaAGACAT-----CACGTGACt 5'
|||||| ||||||||
Ref: 5' tactaccTCTGTAGAAGTGTGCACTGa 3'
Energy: -21.020000 kCal/Mol
>bta-miR-148a	bosTau6_refGene_NM_001045999
Query: 3' tgTTTCAAGACATCACGTGACt 5'
|||| || | |||||||
Ref: 5' tcAAAGGGCT-TCTTGCACTGa 3'
Energy: -20.330000 kCal/Mol
>bta-miR-148a	bosTau6_refGene_NM_001205945
Query: 3' tgtttcaagacaTCACGTGACt 5'
| |||||||
Ref: 5' ctgggtccccagAATGCACTGg 3'
Energy: -20.139999 kCal/Mol
>bta-miR-148a	bosTau6_refGene_NM_001080347
Query: 3' ttgGTATGTTG--GATGATGGAGt 5'
| |:||:: || |||||||
Ref: 5' acaCTTGCAGTGACT-CTACCTCa 3'
Energy: -20.459999 kCal/Mol
>bta-let-7c	bosTau6_refGene_NM_001205960
Query: 3' ttGGTATGTTGG--ATGATGGAGt 5'
| | |||| | :|||||||
Ref: 5' atCAACACAAGCAGAGCTACCTCa 3'
Energy: -20.240000 kCal/Mol
>bta-let-7c	bosTau6_refGene_NM_001099374
Query: 3' ttGGTATGTTGGA-TGATGGAGt 5'
:|:|| :: :| ||||||||
Ref: 5' ctTCGTAAGGGTTGACTACCTCa 3'
Energy: -21.090000 kCal/Mol
>bta-let-7c	bosTau6_refGene_NM_001192040
Query: 3' ttgGTATGTTGGA-T-GATGGAGt 5'
|| |||:| | | |||||||
Ref: 5' tgaCA-ACAGCATCATCTACCTCa 3'
Energy: -20.420000 kCal/Mol
>bta-let-7c	bosTau6_refGene_NM_001113299
Query: 3' ttgGTATGTTGGA-T-GATGGAGt 5'
|| |||:| | | |||||||
Ref: 5' tgaCA-ACAGCATCATCTACCTCa 3'
Energy: -20.420000 kCal/Mol
>bta-let-7c	bosTau6_refGene_NM_001303541
Query: 3' ttGGTATGTTGGA-TGATGGAGt 5'
|| ||| |||| :|||||||
Ref: 5' ttCCTTACCACCTGGCTACCTCa 3'
Energy: -26.160000 kCal/Mol
>bta-let-7c	bosTau6_refGene_NM_001205735
Query: 3' ttgGTAT-GTTG--GATGATGGAGt 5'
|||| ||:| | :|||||||
Ref: 5' aggCATACCAGCGTCAGCTACCTCa 3'
Energy: -22.000000 kCal/Mol
>bta-let-7c	bosTau6_refGene_NM_001205708
Query: 3' ttGGTATGTTGGATGATGGAGt 5'
:::| ||||| |||||||
Ref: 5' tgTTGTTGAACCT-CTACCTCa 3'
Energy: -21.270000 kCal/Mol
>bta-let-7c	bosTau6_refGene_NM_001102198
Query: 3' ttGGTATGTTGGAT----GATGGAGt 5'
||| : |||||| |||||||
Ref: 5' ggCCAGGAAACCTATCGGCTACCTCt 3'
Energy: -23.799999 kCal/Mol
>bta-let-7c	bosTau6_refGene_NM_001192168
Query: 3' ttGGTATGTTGGATGATGGAGt 5'
||| | : :| :|||||||
Ref: 5' ccCCAGAGGCTCCGCTACCTCg 3'
Energy: -21.940001 kCal/Mol
>bta-let-7c	bosTau6_refGene_NM_001206208
Query: 3' ttggTATGTTGG-ATGATGGAGt 5'
:|:|| || |:|||||||
Ref: 5' agtgGTGCATCCATGCTACCTCc 3'
Energy: -21.790001 kCal/Mol
>bta-let-7c	bosTau6_refGene_NM_001082613
Query: 3' ttGGTATG-TTGGAT-GATGGAGt 5'
|: |:| |||||: |||||||
Ref: 5' ggCTTTGCTAACCTGCCTACCTCt 3'
Energy: -22.520000 kCal/Mol
>bta-let-7c	bosTau6_refGene_NM_001110445
Query: 3' ttGGTATGTTGGATGATGGAGt 5'
|||||: :|| |||||||
Ref: 5' gtCCATAT-TTCTTCTACCTCg 3'
Energy: -25.110001 kCal/Mol
>bta-let-7c	bosTau6_refGene_NM_001164061
Query: 3' ttGGTATGTTGGATGATGGAGt 5'
|||||: :|| |||||||
Ref: 5' gtCCATAT-TTCTTCTACCTCg 3'
Energy: -25.110001 kCal/Mol
>bta-let-7c	bosTau6_refGene_NM_001075305
Query: 3' ttGGTATGTTGGATGATGGAGt 5'
||| ||:|| ||||||||
Ref: 5' tgCCACCCAGCCCACTACCTCc 3'
Energy: -25.629999 kCal/Mol
>bta-let-7c	bosTau6_refGene_NM_001077056
Query: 3' ttGGTATGTTGGATGATGGAGt 5'
||| | |:|| |||||||
Ref: 5' aaCCAGA-AGCC-CCTACCTCc 3'
Energy: -21.870001 kCal/Mol
>bta-let-7c	bosTau6_refGene_NM_001008417
Query: 3' ttGGTATGTTGGATGATGGAGt 5'
|||| | ||||||||||
Ref: 5' ccCCAT-CTTGCTACTACCTCt 3'
Energy: -21.990000 kCal/Mol
>bta-let-7c	bosTau6_refGene_NM_001035112_1
Query: 3' ttggtatgtTGGATGATGGAGt 5'
|||| |||||||
Ref: 5' gactgcctcACCTCCTACCTCt 3'
Energy: -20.410000 kCal/Mol
>bta-let-7c	bosTau6_refGene_NM_001113307
Query: 3' ttGGTATGT-TGGA-TGATGGAGt 5'
:| |:|: ||| |||||||
Ref: 5' tcTCCTGCGCCCCTCCCTACCTCa 3'
Energy: -22.420000 kCal/Mol
>bta-let-7c	bosTau6_refGene_NM_001099362
Query: 3' ttGGTATGTTGGATGATGGAGt 5'
||||: || |||||||
Ref: 5' agCCATGGAA-AGCCTACCTCa 3'
Energy: -22.990000 kCal/Mol
>bta-let-7c	bosTau6_refGene_NM_001101950_3
Query: 3' ttggtatGTTGGATGATGGAGt 5'
||:|| |||||||
Ref: 5' tccttccCAGCCCCCTACCTCc 3'
Energy: -20.870001 kCal/Mol
>bta-let-7c	bosTau6_refGene_NM_001319882
Query: 3' ttGGTATGTTGGA--TGATGGAGt 5'
||| | ::::| ||||||||
Ref: 5' ttCCA-AAGGTTTAAACTACCTCa 3'
Energy: -20.260000 kCal/Mol
>bta-let-7c	bosTau6_refGene_NM_174520
Query: 3' ttggtaTGTTGGATGATGGAGt 5'
|||:|||:|||||||
Ref: 5' attttcACAGCCTGCTACCTCt 3'
Energy: -27.150000 kCal/Mol
>bta-let-7c	bosTau6_refGene_NM_001013001
Query: 3' ttGGTA-TGTTGGATGATGGAGt 5'
|||| | || | |||||||
Ref: 5' ctCCATCAGAAAAT-CTACCTCa 3'
Energy: -21.920000 kCal/Mol
>bta-let-7c	bosTau6_refGene_NM_001192228
Query: 3' ttggTATGTTGGATGATGGAGt 5'
:|:| |||| |||||||
Ref: 5' ggagGTGCCACCT-CTACCTCt 3'
Energy: -20.629999 kCal/Mol
>bta-let-7c	bosTau6_refGene_NM_001075678
Query: 3' ttGGTATGTTGGATGATGGAGt 5'
|| |:| || |||||||
Ref: 5' gaCCTTGCTTCC--CTACCTCa 3'
Energy: -21.030001 kCal/Mol
>bta-let-7c	bosTau6_refGene_NM_001105365
Query: 3' ttGGTATGTTGG-ATGATGGAGt 5'
|:||:::||: | |||||||
Ref: 5' agCTATGTGACTATTCTACCTCc 3'
Energy: -21.469999 kCal/Mol
>bta-let-7c	bosTau6_refGene_NM_001045949
Query: 3' ttGGTATGTTGGA-TGATGGAGt 5'
|: |:| | | :|||||||
Ref: 5' tcCTCTGCCCCGTGGCTACCTCg 3'
Energy: -20.260000 kCal/Mol
>bta-let-7c	bosTau6_refGene_NM_174378
Query: 3' ttggtatGTTGGATGATGGAGt 5'
|| :|| |||||||
Ref: 5' ctgaaccCACTCTCCTACCTCa 3'
Energy: -20.840000 kCal/Mol
>bta-let-7c	bosTau6_refGene_NM_001103340
Query: 3' ttGGTATGTTGGATGATGGAGt 5'
:||||: | |:|||||||
Ref: 5' caTCATATCTCGTGCTACCTCt 3'
Energy: -23.250000 kCal/Mol
>bta-let-7c	bosTau6_refGene_NM_001097993
Query: 3' ttggtatgttGGATGATGGAGt 5'
:|| |||||||
Ref: 5' caagccccctTCTCCTACCTCa 3'
Energy: -20.770000 kCal/Mol
>bta-let-7c	bosTau6_refGene_NM_001244170
Query: 3' ttggtatgttGGATGATGGAGt 5'
:|| |||||||
Ref: 5' caagccccctTCTCCTACCTCa 3'
Energy: -20.770000 kCal/Mol
>bta-let-7c	bosTau6_refGene_NM_001076813
Query: 3' ttgGTATG-TTGGAT-GATGGAGt 5'
||| | : |||| |||||||
Ref: 5' tcaCATCCTGCCCTACCTACCTCa 3'
Energy: -22.200001 kCal/Mol
>bta-let-7c	bosTau6_refGene_NM_001105437
Query: 3' ttGGTATGTTGGATGATGGAGt 5'
||| |:||| ||||||||
Ref: 5' gtCCACATAACACACTACCTCc 3'
Energy: -23.629999 kCal/Mol
>bta-let-7c	bosTau6_refGene_NM_001102525
Query: 3' ttgGTATGTTGGATGATGGAGt 5'
:|||:: |: :|||||||
Ref: 5' ataTATATGTCTGGCTACCTCg 3'
Energy: -21.790001 kCal/Mol
>bta-let-7c	bosTau6_refGene_NM_001075947
Query: 3' ttGGTATGTTGGATGATGGAGt 5'
||| |||||||||||||||
Ref: 5' aaCCACACAACCTACTACCTCa 3'
Energy: -36.939999 kCal/Mol
>bta-let-7c	bosTau6_refGene_NR_036384
Query: 3' ttGGTATGTTGGATGATGGAGt 5'
::|| ||::|| |||||||
Ref: 5' taTTATTCAGTCT-CTACCTCt 3'
Energy: -21.500000 kCal/Mol
>bta-let-7c	bosTau6_refGene_NM_001145428
Query: 3' ttGGTAT-GTTGGATGATGGAGt 5'
|:||| | |:| :|||||||
Ref: 5' tgCTATAGCCATCAGCTACCTCg 3'
Energy: -21.280001 kCal/Mol
>bta-let-7c	bosTau6_refGene_NM_001040485
Query: 3' ttgGTATGTTGGA---TGATGGAGt 5'
|| |::|||| ||||||||
Ref: 5' aaaCAGATGACCTGGAACTACCTCa 3'
Energy: -22.700001 kCal/Mol
>bta-let-7c	bosTau6_refGene_NM_001255974
Query: 3' ttGGTATGTTGGATGATGGAGt 5'
||| :|:| :| |||||||
Ref: 5' aaCCAGGCGA-TTCCTACCTCa 3'
Energy: -23.389999 kCal/Mol
>bta-let-7c	bosTau6_refGene_NM_001102196
Query: 3' ttggtatgtTGGATGATGGAGt 5'
:|||:|||||||
Ref: 5' ctttggctcGCCTGCTACCTCc 3'
Energy: -20.480000 kCal/Mol
>bta-let-7c	bosTau6_refGene_NM_001105494_1
Query: 3' ttggtatGTTGG-ATGATGGAGt 5'
||:|| | |||||||
Ref: 5' gggggctCAGCCTTCCTACCTCt 3'
Energy: -21.040001 kCal/Mol
>bta-let-7c	bosTau6_refGene_NR_107813
Query: 3' ttGGTA--TGTTGGATGATGGAGt 5'
|||| |||::| |||||||
Ref: 5' ttCCATCCCCAATTT-CTACCTCc 3'
Energy: -20.540001 kCal/Mol
>bta-let-7c	bosTau6_refGene_NM_001206165
Query: 3' ttGGTATGTTGGAT--GATGGAGt 5'
|:: |||::: : |||||||
Ref: 5' ccCTGGACAGTTGGCTCTACCTCa 3'
Energy: -21.730000 kCal/Mol
>bta-let-7c	bosTau6_refGene_NM_001075867
Query: 3' ttGGTATGTTGGATGATGGAGt 5'
|:: :| :||| |||||||
Ref: 5' agCTGGGCTGCCT-CTACCTCt 3'
Energy: -20.030001 kCal/Mol
>bta-let-7c	bosTau6_refGene_NM_001037604_1
Query: 3' ttGGTATGTTGGATGATGGAGt 5'
::| | ||: |:|||||||
Ref: 5' ctTTACAAAATATGCTACCTCa 3'
Energy: -20.299999 kCal/Mol
>bta-let-7c	bosTau6_refGene_NM_001192415
Query: 3' ttGGTATGTTGGA-TGATGGAGt 5'
||| : |::|| |||||||
Ref: 5' gcCCA-GGAGTCTCCCTACCTCa 3'
Energy: -20.850000 kCal/Mol
>bta-let-7c	bosTau6_refGene_NM_001193239
Query: 3' ttGGTATGTTGGATGATGGAGt 5'
||| |:| ||:|||||||
Ref: 5' aaCCA-CCGAACTGCTACCTCc 3'
Energy: -23.570000 kCal/Mol
>bta-let-7c	bosTau6_refGene_NM_001081587
Query: 3' ttGGTATGTTGGATGATGGAGt 5'
|||| ::||:|||||||
Ref: 5' gcCCAT---GTCTGCTACCTCc 3'
Energy: -23.100000 kCal/Mol
>bta-let-7c	bosTau6_refGene_NM_001206680
Query: 3' ttGGTATGTTGGA--TGATGGAGt 5'
|| |:| ||| |||||||
Ref: 5' atCCTTGCTCCCTCCTCTACCTCc 3'
Energy: -20.150000 kCal/Mol
>bta-let-7c	bosTau6_refGene_NM_001102535
Query: 3' ttGGTATGTTGGATGATGGAGt 5'
|| ::||| |||||||
Ref: 5' agCCTCTTGACCACCTACCTCa 3'
Energy: -20.950001 kCal/Mol
>bta-let-7c	bosTau6_refGene_NM_001079631
Query: 3' ttGGTA-TGTTGG-ATGATGGAGt 5'
|||| || ||| | |||||||
Ref: 5' agCCATGACCACCTTTCTACCTCa 3'
Energy: -27.990000 kCal/Mol
>bta-let-7c	bosTau6_refGene_NM_001278561
Query: 3' ttGGTATGTT-GGATGATGGAGt 5'
||| ||| ::|:|||||||
Ref: 5' ttCCAGCCAATTTTGCTACCTCc 3'
Energy: -21.340000 kCal/Mol
>bta-let-7c	bosTau6_refGene_NM_001083721
Query: 3' ttggTATGTTGG----AT-GATGGAGt 5'
:||:||:| || |||||||
Ref: 5' attgGTATAATCGTAATACCTACCTCa 3'
Energy: -20.080000 kCal/Mol
>bta-let-7c	bosTau6_refGene_NM_001105048
Query: 3' ttGGTAT--GT-TGGATGATGGAGt 5'
||:|: || ||| ||||||||
Ref: 5' gcCCGTGGTCACACC-ACTACCTCt 3'
Energy: -23.000000 kCal/Mol
>bta-let-7c	bosTau6_refGene_NM_001015668
Query: 3' ttgGTATGTTGGAT-GATGGAGt 5'
||| |:|:: | |||||||
Ref: 5' ttaCAT-CGATTGAGCTACCTCa 3'
Energy: -20.480000 kCal/Mol
>bta-let-7c	bosTau6_refGene_NM_001101090
Query: 3' ttggtaTGTTGGA--TGATGGAGt 5'
|:||:|| |||||||
Ref: 5' atggggATAATCTTCTCTACCTCa 3'
Energy: -20.930000 kCal/Mol
>bta-let-7c	bosTau6_refGene_NM_001102123_0
Query: 3' ttggtatgttGGATGATGGAGt 5'
|:| |||||||
Ref: 5' atggccagttCTTTCTACCTCa 3'
Energy: -20.840000 kCal/Mol
>bta-let-7c	bosTau6_refGene_NM_001205789
Query: 3' ttGGTATGTTGGATGATGGAGt 5'
| || | || |||||||
Ref: 5' gcCAATTCCTCC-CCTACCTCa 3'
Energy: -20.040001 kCal/Mol
>bta-let-7c	bosTau6_refGene_NM_001192889
Query: 3' ttgGTATGTTGGATGATGGAGt 5'
||| :|||| |||||||
Ref: 5' ataCATTTAACCGTCTACCTCc 3'
Energy: -20.930000 kCal/Mol
>bta-let-7c	bosTau6_refGene_NM_001045878
Query: 3' ttgGTATGTTGGATGATGGAGt 5'
|:|:| |||:|||||||
Ref: 5' cagCGTGCCTCCTGCTACCTCa 3'
Energy: -30.360001 kCal/Mol
>bta-let-7c	bosTau6_refGene_NM_001015636_17
Query: 3' ttGGTATGT-TGGATGATGGAGt 5'
:||| :: :||||||||||
Ref: 5' tgTCATCTGTTTCTACTACCTCa 3'
Energy: -23.950001 kCal/Mol
>bta-let-7c	bosTau6_refGene_NM_174592
Query: 3' ttggtaTGTTGGATGATGGAGt 5'
||||:| ||||||||
Ref: 5' ctcagaACAATCCACTACCTCc 3'
Energy: -21.570000 kCal/Mol
>bta-let-7c	bosTau6_refGene_NM_001083484
Query: 3' ttGGTATGTTGGATGATGGAGt 5'
:::|:| ||| :|||||||
Ref: 5' caTTGTGC-ACCAGCTACCTCt 3'
Energy: -20.629999 kCal/Mol
>bta-let-7c	bosTau6_refGene_NM_001206215
Query: 3' ttggtatGTT-GGAT--GATGGAGt 5'
||| |||: |||||||
Ref: 5' ctggaacCAACCCTGCCCTACCTCc 3'
Energy: -20.410000 kCal/Mol
>bta-let-7c	bosTau6_refGene_NM_001034681
Query: 3' ttGGTATGTTGGATGATGGAGt 5'
|:||| : ||| |||||||
Ref: 5' gaCTATA-GCCCTCCTACCTCa 3'
Energy: -23.440001 kCal/Mol
>bta-let-7c	bosTau6_refGene_NM_174092
Query: 3' ttgGTATGTTGGAT-GATGGAGt 5'
| |:| ::|| |||||||
Ref: 5' tcaCCTGCCTTTTACCTACCTCa 3'
Energy: -22.459999 kCal/Mol
>bta-let-7c	bosTau6_refGene_NM_001081577
Query: 3' ttggtatgttGGATGATGGAGt 5'
|:| |||||||
Ref: 5' gcacctcgctCTTTCTACCTCa 3'
Energy: -21.500000 kCal/Mol
>bta-let-7c	bosTau6_refGene_NM_001076848
Query: 3' ttggtaTGTTGGAT-GATGGAGt 5'
|| :: || |||||||
Ref: 5' tttagcACCGTGTAGCTACCTCa 3'
Energy: -22.549999 kCal/Mol
>bta-let-7c	bosTau6_refGene_NM_001244182
Query: 3' ttggtaTGTTGGAT-GATGGAGt 5'
|| :: || |||||||
Ref: 5' tttagcACCGTGTAGCTACCTCa 3'
Energy: -22.549999 kCal/Mol
>bta-let-7c	bosTau6_refGene_NM_001244181
Query: 3' ttGGTATGTTGGATGATGGAGt 5'
|: |:| ||| |||||||
Ref: 5' ccCTCTGCCCCCTTCTACCTCg 3'
Energy: -21.299999 kCal/Mol
>bta-let-7c	bosTau6_refGene_NM_001102035
Query: 3' ttgGTATGTTG-GA----TGATGGAGt 5'
|: |||:| || ||||||||
Ref: 5' ccaCGCACAGCTCTGCACACTACCTCa 3'
Energy: -23.440001 kCal/Mol
>bta-let-7c	bosTau6_refGene_NM_001034742
Query: 3' ttGGTATGTTGGATGATGGAGt 5'
||:| ::||| |||||||
Ref: 5' tcCCGT--GGCCT-CTACCTCc 3'
Energy: -21.709999 kCal/Mol
>bta-let-7c	bosTau6_refGene_NM_001080365
Query: 3' ttggTATGTTGGAT-GATGGAGt 5'
|| :| |||| |||||||
Ref: 5' ggaaAT-TATCCTACCTACCTCg 3'
Energy: -20.379999 kCal/Mol
>bta-let-7c	bosTau6_refGene_NM_001101159
Query: 3' ttggtatGTTG-GATGATGGAGt 5'
||:| | :|||||||
Ref: 5' aaaagacCAGCTCCGCTACCTCt 3'
Energy: -21.680000 kCal/Mol
>bta-let-7c	bosTau6_refGene_NM_001075245
Query: 3' ttGGTATGTT-GGATGATGGAGt 5'
|| || :: |:| |||||||
Ref: 5' agCCCTAGGGTCTTCCTACCTCa 3'
Energy: -23.299999 kCal/Mol
>bta-let-7c	bosTau6_refGene_NM_001077486
Query: 3' ttgGTATGTTG-GATGATGGAGt 5'
| ||::|| |||||||||
Ref: 5' gggCTTATGACAGTACTACCTCa 3'
Energy: -21.049999 kCal/Mol
>bta-let-7c	bosTau6_refGene_NM_001192576
Query: 3' ttGGTA---TGTTGGATGATGGAGt 5'
|||| | |: || |||||||
Ref: 5' aaCCATCCCAGAGGCTCCTACCTCt 3'
Energy: -21.090000 kCal/Mol
>bta-let-7c	bosTau6_refGene_NM_001099163
Query: 3' ttGGTATGTTGGA---T-GATGGAGt 5'
|| || |:||| | |||||||
Ref: 5' ctCCCTA-AGCCTTCCACCTACCTCa 3'
Energy: -20.510000 kCal/Mol
>bta-let-7c	bosTau6_refGene_NM_001105394
Query: 3' ttGGTATGTTGGATGATGGAGt 5'
|::|: | ||| |||||||
Ref: 5' tcCTGTGGACCCTCCTACCTCa 3'
Energy: -23.070000 kCal/Mol
>bta-let-7c	bosTau6_refGene_NM_001014965
Query: 3' ttggtaTGTTG-GATGATGGAGt 5'
|||:: |||||||||
Ref: 5' aaggggACAGTAATACTACCTCa 3'
Energy: -20.469999 kCal/Mol
>bta-let-7c	bosTau6_refGene_NM_001075749
Query: 3' ttGGTATGTTGGATGATGGAGt 5'
|| || |:|:|||||||
Ref: 5' gcCCCCAC-CCTTGCTACCTCc 3'
Energy: -20.070000 kCal/Mol
>bta-let-7c	bosTau6_refGene_NM_001038531
Query: 3' ttGGTATGTTGGATGATGGAGt 5'
|:: |: :|| |||||||
Ref: 5' aaCTGCATCCTCTCCTACCTCa 3'
Energy: -20.440001 kCal/Mol
>bta-let-7c	bosTau6_refGene_NM_001205571
Query: 3' ttGGTATGT--TGGATGATGGAGt 5'
|| | || |||| |||||||
Ref: 5' ccCCTTCCAGGACCTTCTACCTCc 3'
Energy: -22.150000 kCal/Mol
>bta-let-7c	bosTau6_refGene_NM_001101210_0
Query: 3' ttggtATGTTGGATGATGGAGt 5'
|: |:|||||||||||
Ref: 5' aggacTGAAGCCTACTACCTCa 3'
Energy: -26.850000 kCal/Mol
>bta-let-7c	bosTau6_refGene_NM_001080309
Query: 3' ttGGTATGTTGGATGATGGAGt 5'
|:: :| :||| |||||||
Ref: 5' agCTGGGCTGCCT-CTACCTCt 3'
Energy: -20.030001 kCal/Mol
>bta-let-7c	bosTau6_refGene_NM_001037604_1
Query: 3' ttGGTATGTTGGATGATGGAGt 5'
||| :||: |:|||||||
Ref: 5' ttCCA-GCAG-ATGCTACCTCt 3'
Energy: -22.030001 kCal/Mol
>bta-let-7c	bosTau6_refGene_NM_174450
Query: 3' ttGGTATGT-TGGA-TGATGGAGt 5'
|:||::| || | ||||||||
Ref: 5' caCTATGTACACATCACTACCTCa 3'
Energy: -22.590000 kCal/Mol
>bta-let-7c	bosTau6_refGene_NM_001205823
Query: 3' ttgGTATGTTGGATGATGGAGt 5'
|| | | ||:|||||||
Ref: 5' gagCAGAGTA-CTGCTACCTCa 3'
Energy: -22.580000 kCal/Mol
>bta-let-7c	bosTau6_refGene_NM_001191430
Query: 3' ttGGTATGTTGGATGATGGAGt 5'
|:: |:::|:|:|||||||
Ref: 5' gcCTGCATGGCTTGCTACCTCc 3'
Energy: -23.180000 kCal/Mol
>bta-let-7c	bosTau6_refGene_NM_001077935
Query: 3' ttGGTATGTTGGATGATGGAGt 5'
:| |:| ||| ||||||||
Ref: 5' gaTCCTGCCACC-ACTACCTCa 3'
Energy: -24.639999 kCal/Mol
>bta-let-7c	bosTau6_refGene_NM_001002888
Query: 3' ttGGTA-TGTTGGATGATGGAGt 5'
:||| |:||::| |||||||
Ref: 5' ctTCATGATAATTT-CTACCTCa 3'
Energy: -21.430000 kCal/Mol
>bta-let-7c	bosTau6_refGene_NM_001002888
Query: 3' ttggtatgttggatGATGGAGt 5'
|||||||
Ref: 5' tgcccgcctcgggcCTACCTCa 3'
Energy: -20.480000 kCal/Mol
>bta-let-7c	bosTau6_refGene_NM_001105342
Query: 3' ttGGTA-TGTTGGAT-GATGGAGt 5'
|||| || :| | |||||||
Ref: 5' ccCCATGACCTTCCATCTACCTCa 3'
Energy: -23.670000 kCal/Mol
>bta-let-7c	bosTau6_refGene_NM_001079605
Query: 3' ttggtatgTTGGATGATGGAGt 5'
||||| |||||||
Ref: 5' caggggcaAACCT-CTACCTCg 3'
Energy: -21.190001 kCal/Mol
>bta-let-7c	bosTau6_refGene_NM_001109788
Query: 3' ttGGTATGTTGGATGATGGAGt 5'
|| |:| || :|||||||
Ref: 5' caCCCTGC-TCCAGCTACCTCa 3'
Energy: -23.190001 kCal/Mol
>bta-let-7c	bosTau6_refGene_NM_001206329
Query: 3' ttggTATGT-TGGATGATGGAGt 5'
||| | | ||:|||||||
Ref: 5' gaagATAAACAGCTGCTACCTCt 3'
Energy: -20.309999 kCal/Mol
>bta-let-7c	bosTau6_refGene_NM_001105453
Query: 3' ttGGTATGTTGG---ATGATGGAGt 5'
|| || ||:| :|||||||
Ref: 5' ggCCCTAGAATCACGGGCTACCTCa 3'
Energy: -21.650000 kCal/Mol
>bta-let-7c	bosTau6_refGene_NM_001206198
Query: 3' ttGGTATGTT--GGATGATGGAGt 5'
| | || | || |||||||
Ref: 5' ccCAAAACCATTCCCCCTACCTCt 3'
Energy: -21.549999 kCal/Mol
>bta-let-7c	bosTau6_refGene_NM_001077960
Query: 3' ttggtATGTTGGATGATGGAGt 5'
||||: ||||||||
Ref: 5' ctttcTACAG-AAACTACCTCg 3'
Energy: -20.620001 kCal/Mol
>bta-let-7c	bosTau6_refGene_NM_001037447
Query: 3' ttGGTATGTTGGA---TGATGGAGt 5'
| | | :|||| |||||||
Ref: 5' gaCGAGAGGACCTCTCCCTACCTCa 3'
Energy: -20.420000 kCal/Mol
>bta-let-7c	bosTau6_refGene_NM_001075890
Query: 3' ttGGTATGTTGGA--TGATGGAGt 5'
||: || ::| |||||||
Ref: 5' ggCCGGACCCTTTCGCCTACCTCa 3'
Energy: -20.799999 kCal/Mol
>bta-let-7c	bosTau6_refGene_NM_001099731
Query: 3' ttGGTATG--TTGGAT-GATGGAGt 5'
|| ||| ||||: |||||||
Ref: 5' ctCCCTACCGTACCTGTCTACCTCt 3'
Energy: -23.559999 kCal/Mol
>bta-let-7c	bosTau6_refGene_NM_001206808
Query: 3' ttggtaTGTTGG-ATGATGGAGt 5'
|::||| |||||||||
Ref: 5' gcagtaATGACCATACTACCTCa 3'
Energy: -22.969999 kCal/Mol
>bta-let-7c	bosTau6_refGene_NM_001195029
Query: 3' ttGGTATGTTGGATGATGGAGt 5'
||| :| ||| |||||||
Ref: 5' ccCCAAGCCACCCCCTACCTCa 3'
Energy: -22.750000 kCal/Mol
>bta-let-7c	bosTau6_refGene_NM_001034645
Query: 3' ttggtATGTTGGATGATGGAGt 5'
||||||| :|||||||
Ref: 5' ctggcTACAACCGGCTACCTCt 3'
Energy: -24.010000 kCal/Mol
>bta-let-7c	bosTau6_refGene_NM_001034498
Query: 3' ttggtaTGTTGG-AT-GATGGAGt 5'
|:||:| || |||||||
Ref: 5' aaactgATAATCATACCTACCTCa 3'
Energy: -20.139999 kCal/Mol
>bta-let-7c	bosTau6_refGene_NM_174201
Query: 3' ttGGTATGTTGGATGATGGAGt 5'
| || | ||| |||||||
Ref: 5' tcCAATTCCTCCTTCTACCTCa 3'
Energy: -22.700001 kCal/Mol
>bta-let-7c	bosTau6_refGene_NM_001014907
Query: 3' ttGGTATGTTGGA--TGATGGAGt 5'
|| || :||| |||||||
Ref: 5' ttCCTTAATGCCTTCCCTACCTCa 3'
Energy: -20.650000 kCal/Mol
>bta-let-7c	bosTau6_refGene_NM_001078090
Query: 3' ttGGTATGTTG-GAT-GATGGAGt 5'
||| | | ||| |||||||
Ref: 5' cgCCAACCCTCGCTAGCTACCTCa 3'
Energy: -20.520000 kCal/Mol
>bta-let-7c	bosTau6_refGene_NM_001024930
Query: 3' ttggtaTGTTGGATGATGGAGt 5'
:||:|| |||||||
Ref: 5' agggggGCAGCC--CTACCTCa 3'
Energy: -20.559999 kCal/Mol
>bta-let-7c	bosTau6_refGene_NM_001046403
Query: 3' ttgGTATGTTGGATGATGGAGt 5'
|| ::| ||||||||||
Ref: 5' gggCACCTGA-CTACTACCTCt 3'
Energy: -21.230000 kCal/Mol
>bta-let-7c	bosTau6_refGene_NM_001102151_1
Query: 3' ttGGTA--TGTTGGATGATGGAGt 5'
|:|| |||: || |||||||
Ref: 5' tgCTATCCACAGACTTCTACCTCa 3'
Energy: -21.830000 kCal/Mol
>bta-let-7c	bosTau6_refGene_NM_001075642
Query: 3' ttGGTA---TG-TTGGATGATGGAGt 5'
|||| || ||: ||||||||
Ref: 5' ggCCATCTCACTCACTCACTACCTCt 3'
Energy: -21.309999 kCal/Mol
>bta-let-7c	bosTau6_refGene_NM_001083404_2
Query: 3' ttggtatgttGGATGATGGAGt 5'
:||||||||||
Ref: 5' tatcccagttTCTACTACCTCa 3'
Energy: -24.879999 kCal/Mol
>bta-let-7c	bosTau6_refGene_NM_001205906
Query: 3' ttggtATGTTGGA------TGATGGAGt 5'
|||||::| ||||||||
Ref: 5' acatcTACAATTTTTGATGACTACCTCa 3'
Energy: -22.120001 kCal/Mol
>bta-let-7c	bosTau6_refGene_NM_001080272
Query: 3' ttgGTATGTTGGATGATGGAGt 5'
| |:||:|| |||||||
Ref: 5' gcgCCTGCAGCC--CTACCTCt 3'
Energy: -23.500000 kCal/Mol
>bta-let-7c	bosTau6_refGene_NM_001077982
Query: 3' ttGGTATGTTGG-ATGATGGAGt 5'
|||| || |: |:|||||||
Ref: 5' ccCCAT-CACCTGTGCTACCTCt 3'
Energy: -22.180000 kCal/Mol
>bta-let-7c	bosTau6_refGene_NM_001076810
Query: 3' ttGGTATGTTGGAT--GATGGAGt 5'
||:| :| |: | |||||||
Ref: 5' taCCGTCTATCTCAACCTACCTCg 3'
Energy: -22.070000 kCal/Mol
>bta-let-7c	bosTau6_refGene_NM_001077836
Query: 3' ttggtATGTTGGA-TGATGGAGt 5'
|:||:||| ||||||||
Ref: 5' gtgacTGCAGCCTGACTACCTCt 3'
Energy: -25.290001 kCal/Mol
>bta-let-7c	bosTau6_refGene_NM_001103092
Query: 3' ttGGTATGTTGGATGATGGAGt 5'
|| |:||| :|||||||
Ref: 5' gtCCCTGCAA-AGGCTACCTCa 3'
Energy: -22.580000 kCal/Mol
>bta-let-7c	bosTau6_refGene_NM_001192031
Query: 3' ttGGTATG-TTGGAT-GATGGAGt 5'
|| | | : |||: |||||||
Ref: 5' gaCCTTCCTGCCCTGCCTACCTCa 3'
Energy: -21.770000 kCal/Mol
>bta-let-7c	bosTau6_refGene_NM_001035370
Query: 3' ttGGTATGTTGGATGATGGAGt 5'
|::|:|| :| |||||||
Ref: 5' ggCTGTGCACTCCTCTACCTCt 3'
Energy: -22.420000 kCal/Mol
>bta-let-7c	bosTau6_refGene_NM_001205537
Query: 3' ttGGTATGTTGGATGATGGAGt 5'
:|: |: :|| :|||||||
Ref: 5' ctTCGGAT-GCC-GCTACCTCa 3'
Energy: -20.530001 kCal/Mol
>bta-let-7c	bosTau6_refGene_NM_001017945
Query: 3' ttggtatGTTGGATGATGGAGt 5'
|:|:|| |||||||
Ref: 5' ggtgagtCGATCTTCTACCTCa 3'
Energy: -21.830000 kCal/Mol
>bta-let-7c	bosTau6_refGene_NM_001205360
Query: 3' ttGGTATGTTGGATGATGGAGt 5'
||: || | | |||||||
Ref: 5' tgCCGGACCA-CGCCTACCTCa 3'
Energy: -20.250000 kCal/Mol
>bta-let-7c	bosTau6_refGene_NM_001075237
Query: 3' ttggtATGTTG-GATGATGGAGt 5'
||| :: | :|||||||
Ref: 5' aggacTACTGTGCAGCTACCTCa 3'
Energy: -20.190001 kCal/Mol
>bta-let-7c	bosTau6_refGene_NM_001077840
Query: 3' ttGGTATGT-TGGATGATGGAGt 5'
||| | : :|||||||||||
Ref: 5' caCCAGAGGTGCCTACTACCTCt 3'
Energy: -27.370001 kCal/Mol
>bta-let-7c	bosTau6_refGene_NM_001045999
Query: 3' ttGGTATGTTGGATGATGGAGt 5'
||| :| ||: ||||||||
Ref: 5' ctCCA-GCTACTGACTACCTCt 3'
Energy: -20.459999 kCal/Mol
>bta-let-7c	bosTau6_refGene_NM_001075228
Query: 3' ttGGTATGTTGGAT-GATGGAGt 5'
||||| | |||| |||||||
Ref: 5' acCCATA-ACCCTATCTACCTCa 3'
Energy: -26.010000 kCal/Mol
>bta-let-7c	bosTau6_refGene_NM_001205693
Query: 3' ttgGTATGTTGGATGATGGAGt 5'
|: | :| | ||||||||
Ref: 5' tggCGCAGGAGCCACTACCTCt 3'
Energy: -20.320000 kCal/Mol
>bta-let-7c	bosTau6_refGene_NM_001204828
Query: 3' ttGGTATGTTGGATGATGGAGt 5'
||| | ||| |||||||
Ref: 5' gaCCA-CCCCCCTCCTACCTCc 3'
Energy: -20.100000 kCal/Mol
>bta-let-7c	bosTau6_refGene_NM_205805
Query: 3' ttggtATGTTGGATGATGGAGt 5'
|: : || ||||||||
Ref: 5' tgaacTGAGCCCCACTACCTCg 3'
Energy: -20.430000 kCal/Mol
>bta-let-7c	bosTau6_refGene_NM_001205765
Query: 3' ttggtatgTTGGATGATGGAGt 5'
|:|| :|||||||
Ref: 5' cactccggAGCCAGCTACCTCt 3'
Energy: -21.959999 kCal/Mol
>bta-let-7c	bosTau6_refGene_NM_001113295
Query: 3' ttGGTATGTTGGATGATGGAGt 5'
||:| ::|| |||||||
Ref: 5' gtCCGTCTGAC---CTACCTCa 3'
Energy: -21.059999 kCal/Mol
>bta-let-7c	bosTau6_refGene_NM_001102502_1
Query: 3' ttGGTATGT-TGGATGATGGAGt 5'
||: || :|| :|||||||
Ref: 5' ggCCGCCCAGGCCGGCTACCTCa 3'
Energy: -24.370001 kCal/Mol
>bta-let-7c	bosTau6_refGene_NM_001083374_1
Query: 3' ttGGT--ATGTTGGATGATGGAGt 5'
||| |: ||| |||||||
Ref: 5' tgCCAAGTGGCACCATCTACCTCg 3'
Energy: -21.440001 kCal/Mol
>bta-let-7c	bosTau6_refGene_NM_174087
Query: 3' ttGATATGTTG--GATGATGGAGt 5'
|| |:||:: || |||||||
Ref: 5' caCT-TGCAGTGACT-CTACCTCa 3'
Energy: -20.910000 kCal/Mol
>bta-let-7a-5p	bosTau6_refGene_NM_001205960
Query: 3' ttGATATGTTGGA-TGATGGAGt 5'
|| ||| |||| :|||||||
Ref: 5' tcCT-TACCACCTGGCTACCTCa 3'
Energy: -23.180000 kCal/Mol
>bta-let-7a-5p	bosTau6_refGene_NM_001205735
Query: 3' ttgatatgTTGGATGATGGAGt 5'
::|| |||||||
Ref: 5' gggttggaGGCCCCCTACCTCa 3'
Energy: -21.070000 kCal/Mol
>bta-let-7a-5p	bosTau6_refGene_NM_001098971
Query: 3' ttGATATGTTGGATGATGGAGt 5'
:|:| ||||| |||||||
Ref: 5' tgTTGTTGAACCT-CTACCTCa 3'
Energy: -23.120001 kCal/Mol
>bta-let-7a-5p	bosTau6_refGene_NM_001102198
Query: 3' ttGATATGTTGGATGATGGAGt 5'
:| |:: |::|||||||||
Ref: 5' gaTTTTGT-ATTTACTACCTCa 3'
Energy: -20.299999 kCal/Mol
>bta-let-7a-5p	bosTau6_refGene_NM_001192860
Query: 3' ttgaTATGTTGG-ATGATGGAGt 5'
:|:|| || |:|||||||
Ref: 5' agtgGTGCATCCATGCTACCTCc 3'
Energy: -21.150000 kCal/Mol
>bta-let-7a-5p	bosTau6_refGene_NM_001082613
Query: 3' ttGATATG-TTGGAT-GATGGAGt 5'
|| |:| |||||: |||||||
Ref: 5' ggCTTTGCTAACCTGCCTACCTCt 3'
Energy: -23.690001 kCal/Mol
>bta-let-7a-5p	bosTau6_refGene_NM_001110445
Query: 3' ttGATATGTTGGATGATGGAGt 5'
| | ||:|| ||||||||
Ref: 5' tgCCACCCAGCCCACTACCTCc 3'
Energy: -20.480000 kCal/Mol
>bta-let-7a-5p	bosTau6_refGene_NM_001077056
Query: 3' ttGATATGTTGGATGATGGAGt 5'
||: : |||| |||||||
Ref: 5' gaCTGCCTCACCTCCTACCTCt 3'
Energy: -21.180000 kCal/Mol
>bta-let-7a-5p	bosTau6_refGene_NM_001113307
Query: 3' ttgataTGTTGGATGATGGAGt 5'
|||:|||:|||||||
Ref: 5' attttcACAGCCTGCTACCTCt 3'
Energy: -27.150000 kCal/Mol
>bta-let-7a-5p	bosTau6_refGene_NM_001013001
Query: 3' ttgaTATGTTGGATGATGGAGt 5'
:|:| |||| |||||||
Ref: 5' ggagGTGCCACCT-CTACCTCt 3'
Energy: -20.760000 kCal/Mol
>bta-let-7a-5p	bosTau6_refGene_NM_001075678
Query: 3' ttGATATGTTGG-ATGATGGAGt 5'
||||:::||: | |||||||
Ref: 5' agCTATGTGACTATTCTACCTCc 3'
Energy: -22.160000 kCal/Mol
>bta-let-7a-5p	bosTau6_refGene_NM_001045949
Query: 3' ttgATATGTTGGATGATGGAGt 5'
||||:: |: :|||||||
Ref: 5' ataTATATGTCTGGCTACCTCg 3'
Energy: -21.469999 kCal/Mol
>bta-let-7a-5p	bosTau6_refGene_NM_001075947
Query: 3' ttGATATGTTGGATGATGGAGt 5'
| | |||||||||||||||
Ref: 5' aaCCACACAACCTACTACCTCa 3'
Energy: -30.299999 kCal/Mol
>bta-let-7a-5p	bosTau6_refGene_NR_036384
Query: 3' ttGATATGTTGGATGATGGAGt 5'
:||| ||::|| |||||||
Ref: 5' taTTATTCAGTCT-CTACCTCt 3'
Energy: -21.980000 kCal/Mol
>bta-let-7a-5p	bosTau6_refGene_NM_001145428
Query: 3' ttGATAT-GTTGGATGATGGAGt 5'
||||| | |:| :|||||||
Ref: 5' tgCTATAGCCATCAGCTACCTCg 3'
Energy: -21.900000 kCal/Mol
>bta-let-7a-5p	bosTau6_refGene_NM_001040485
Query: 3' ttgaTATGTTGGA---TGATGGAGt 5'
| |::|||| ||||||||
Ref: 5' aaacAGATGACCTGGAACTACCTCa 3'
Energy: -21.580000 kCal/Mol
>bta-let-7a-5p	bosTau6_refGene_NM_001255974
Query: 3' ttgatatgtTGGATGATGGAGt 5'
:|||:|||||||
Ref: 5' ctttggctcGCCTGCTACCTCc 3'
Energy: -21.299999 kCal/Mol
>bta-let-7a-5p	bosTau6_refGene_NM_001105494_1
Query: 3' ttGATATGTTGGATGATGGAGt 5'
||| || || |||||||
Ref: 5' ggCTA-AC-ACGACCTACCTCa 3'
Energy: -20.760000 kCal/Mol
>bta-let-7a-5p	bosTau6_refGene_NM_001192748
Query: 3' ttgatatGTTGG-ATGATGGAGt 5'
||:|| | |||||||
Ref: 5' gggggctCAGCCTTCCTACCTCt 3'
Energy: -21.379999 kCal/Mol
>bta-let-7a-5p	bosTau6_refGene_NR_107813
Query: 3' ttgatATGTTGGATGATGGAGt 5'
|: :: ||:|||||||
Ref: 5' tcagcTGGGGACTGCTACCTCt 3'
Energy: -21.330000 kCal/Mol
>bta-let-7a-5p	bosTau6_refGene_NM_001144090_1
Query: 3' ttGATATGTTGGAT--GATGGAGt 5'
||: |||::: : |||||||
Ref: 5' ccCTGGACAGTTGGCTCTACCTCa 3'
Energy: -21.690001 kCal/Mol
>bta-let-7a-5p	bosTau6_refGene_NM_001075867
Query: 3' ttGATATGTTGGATGATGGAGt 5'
||: :| :||| |||||||
Ref: 5' agCTGGGCTGCCT-CTACCTCt 3'
Energy: -21.620001 kCal/Mol
>bta-let-7a-5p	bosTau6_refGene_NM_001037604_1
Query: 3' ttGATATGTTGGATGATGGAGt 5'
:|| | ||: |:|||||||
Ref: 5' ctTTACAAAATATGCTACCTCa 3'
Energy: -21.469999 kCal/Mol
>bta-let-7a-5p	bosTau6_refGene_NM_001192415
Query: 3' ttGATA-TGTTGG-ATGATGGAGt 5'
| || || ||| | |||||||
Ref: 5' agCCATGACCACCTTTCTACCTCa 3'
Energy: -21.000000 kCal/Mol
>bta-let-7a-5p	bosTau6_refGene_NM_001278561
Query: 3' ttgataTGTTGGA--TGATGGAGt 5'
|:||:|| |||||||
Ref: 5' atggggATAATCTTCTCTACCTCa 3'
Energy: -20.930000 kCal/Mol
>bta-let-7a-5p	bosTau6_refGene_NM_001102123_0
Query: 3' ttgaTATGTTGGATGATGGAGt 5'
:|:| |||:|||||||
Ref: 5' cagcGTGCCTCCTGCTACCTCa 3'
Energy: -27.740000 kCal/Mol
>bta-let-7a-5p	bosTau6_refGene_NM_001015636_17
Query: 3' ttgatatgttGGATGATGGAGt 5'
:||||||||||
Ref: 5' gtcatctgttTCTACTACCTCa 3'
Energy: -24.230000 kCal/Mol
>bta-let-7a-5p	bosTau6_refGene_NM_174592
Query: 3' ttgataTGTTGGATGATGGAGt 5'
||||:| ||||||||
Ref: 5' ctcagaACAATCCACTACCTCc 3'
Energy: -20.500000 kCal/Mol
>bta-let-7a-5p	bosTau6_refGene_NM_001083484
Query: 3' ttGATATGTTGGATGATGGAGt 5'
:|:|:| ||| :|||||||
Ref: 5' caTTGTGC-ACCAGCTACCTCt 3'
Energy: -23.469999 kCal/Mol
>bta-let-7a-5p	bosTau6_refGene_NM_001206215
Query: 3' ttGATATGTTGGATGATGGAGt 5'
||||| : ||| |||||||
Ref: 5' gaCTATA-GCCCTCCTACCTCa 3'
Energy: -24.129999 kCal/Mol
>bta-let-7a-5p	bosTau6_refGene_NM_174092
Query: 3' ttGATATGTTGGATGATGGAGt 5'
|| |:| ||| |||||||
Ref: 5' ccCTCTGCCCCCTTCTACCTCg 3'
Energy: -20.620001 kCal/Mol
>bta-let-7a-5p	bosTau6_refGene_NM_001102035
Query: 3' ttGAT-ATGTTGGATGATGGAGt 5'
:|| |:: |:|| |||||||
Ref: 5' ccTTACTGTCATCTTCTACCTCt 3'
Energy: -20.120001 kCal/Mol
>bta-let-7a-5p	bosTau6_refGene_NM_001046144
Query: 3' ttgaTATGTTGGAT-GATGGAGt 5'
|| :| |||| |||||||
Ref: 5' ggaaAT-TATCCTACCTACCTCg 3'
Energy: -20.860001 kCal/Mol
>bta-let-7a-5p	bosTau6_refGene_NM_001101159
Query: 3' ttGATATGTTG-GATGATGGAGt 5'
|| ||::|| |||||||||
Ref: 5' ggCT-TATGACAGTACTACCTCa 3'
Energy: -20.879999 kCal/Mol
>bta-let-7a-5p	bosTau6_refGene_NM_001192576
Query: 3' ttGATATGTTGGAT-GATGGAGt 5'
||||| : ||| |||||||
Ref: 5' agCTATAGGTGCTACCTACCTCt 3'
Energy: -20.400000 kCal/Mol
>bta-let-7a-5p	bosTau6_refGene_NM_001206733
Query: 3' ttGATATGTTGGATGATGGAGt 5'
||:|: | ||| |||||||
Ref: 5' tcCTGTGGACCCTCCTACCTCa 3'
Energy: -24.250000 kCal/Mol
>bta-let-7a-5p	bosTau6_refGene_NM_001014965
Query: 3' ttgataTGTTG-GATGATGGAGt 5'
|||:: |||||||||
Ref: 5' aaggggACAGTAATACTACCTCa 3'
Energy: -20.469999 kCal/Mol
>bta-let-7a-5p	bosTau6_refGene_NM_001075749
Query: 3' ttGATATGTTGGATGATGGAGt 5'
||: |: :|| |||||||
Ref: 5' aaCTGCATCCTCTCCTACCTCa 3'
Energy: -20.680000 kCal/Mol
>bta-let-7a-5p	bosTau6_refGene_NM_001205571
Query: 3' ttgatATGTTGGATGATGGAGt 5'
|: |:|||||||||||
Ref: 5' aggacTGAAGCCTACTACCTCa 3'
Energy: -29.750000 kCal/Mol
>bta-let-7a-5p	bosTau6_refGene_NM_001080309
Query: 3' ttGATATGTTGGATGATGGAGt 5'
||: :| :||| |||||||
Ref: 5' agCTGGGCTGCCT-CTACCTCt 3'
Energy: -21.620001 kCal/Mol
>bta-let-7a-5p	bosTau6_refGene_NM_001037604_1
Query: 3' ttGATATGT-TGGA-TGATGGAGt 5'
||||::| || | ||||||||
Ref: 5' caCTATGTACACATCACTACCTCa 3'
Energy: -23.280001 kCal/Mol
>bta-let-7a-5p	bosTau6_refGene_NM_001205823
Query: 3' ttgatatgttgGATGATGGAGt 5'
||:|||||||
Ref: 5' tgagcagagtaCTGCTACCTCa 3'
Energy: -22.580000 kCal/Mol
>bta-let-7a-5p	bosTau6_refGene_NM_001191430
Query: 3' ttGATATGTTGGATGATGGAGt 5'
||: |:::|:|:|||||||
Ref: 5' gcCTGCATGGCTTGCTACCTCc 3'
Energy: -22.190001 kCal/Mol
>bta-let-7a-5p	bosTau6_refGene_NM_001077935
Query: 3' ttgatATGTTGGATGATGGAGt 5'
|:| ||| ||||||||
Ref: 5' gatccTGCCACC-ACTACCTCa 3'
Energy: -20.600000 kCal/Mol
>bta-let-7a-5p	bosTau6_refGene_NM_001002888
Query: 3' ttgatatgttggatGATGGAGt 5'
|||||||
Ref: 5' tgcccgcctcgggcCTACCTCa 3'
Energy: -20.480000 kCal/Mol
>bta-let-7a-5p	bosTau6_refGene_NM_001105342
Query: 3' ttgatatgTTGGATGATGGAGt 5'
||||| |||||||
Ref: 5' caggggcaAACCT-CTACCTCg 3'
Energy: -20.980000 kCal/Mol
>bta-let-7a-5p	bosTau6_refGene_NM_001109788
Query: 3' ttgATATGTTGGATGATGGAGt 5'
|| |||: ||:|||||||
Ref: 5' agaTAAACAG-CTGCTACCTCt 3'
Energy: -20.309999 kCal/Mol
>bta-let-7a-5p	bosTau6_refGene_NM_001105453
Query: 3' ttGATATGTTGGA---TGATGGAGt 5'
| | | :|||| |||||||
Ref: 5' gaCGAGAGGACCTCTCCCTACCTCa 3'
Energy: -20.530001 kCal/Mol
>bta-let-7a-5p	bosTau6_refGene_NM_001075890
Query: 3' ttGATATG---TTGGATGATGGAGt 5'
||:|:| ||:| |||||||
Ref: 5' atCTGTGCCTAAATCCTCTACCTCc 3'
Energy: -20.670000 kCal/Mol
>bta-let-7a-5p	bosTau6_refGene_NM_001024664
Query: 3' ttgATATGTTGG-ATGATGGAGt 5'
|| |::||| |||||||||
Ref: 5' cagTA-ATGACCATACTACCTCa 3'
Energy: -21.920000 kCal/Mol
>bta-let-7a-5p	bosTau6_refGene_NM_001195029
Query: 3' ttgatATGTTGGATGATGGAGt 5'
||||||| :|||||||
Ref: 5' ctggcTACAACCGGCTACCTCt 3'
Energy: -23.600000 kCal/Mol
>bta-let-7a-5p	bosTau6_refGene_NM_001034498
Query: 3' ttGATATGTTGG-AT-GATGGAGt 5'
||: |:||:| || |||||||
Ref: 5' aaCTG-ATAATCATACCTACCTCa 3'
Energy: -22.040001 kCal/Mol
>bta-let-7a-5p	bosTau6_refGene_NM_174201
Query: 3' ttgataTGTTGGATGATGGAGt 5'
:||:|| |||||||
Ref: 5' agggggGCAGCC--CTACCTCa 3'
Energy: -20.559999 kCal/Mol
>bta-let-7a-5p	bosTau6_refGene_NM_001046403
Query: 3' ttGATA--TGTTGGATGATGGAGt 5'
|||| |||: || |||||||
Ref: 5' tgCTATCCACAGACTTCTACCTCa 3'
Energy: -22.290001 kCal/Mol
>bta-let-7a-5p	bosTau6_refGene_NM_001075642
Query: 3' ttGATATGTT---GGATGATGGAGt 5'
:||| | | :||||||||||
Ref: 5' gtTTATCCCAGTTTCTACTACCTCa 3'
Energy: -22.230000 kCal/Mol
>bta-let-7a-5p	bosTau6_refGene_NM_001205906
Query: 3' ttGA-TATGTTGG--A-TGATGGAGt 5'
|| | ||| :| | ||||||||
Ref: 5' agCTGAGACATTCCATGACTACCTCt 3'
Energy: -21.170000 kCal/Mol
>bta-let-7a-5p	bosTau6_refGene_NM_001099074
Query: 3' ttGATATGTTG----GATGATGGAGt 5'
:||||: :| || |||||||
Ref: 5' ggTTATATTGCTTGACTTCTACCTCa 3'
Energy: -20.350000 kCal/Mol
>bta-let-7a-5p	bosTau6_refGene_NM_001034757
Query: 3' ttGATA-TGTTGGATGATGGAGt 5'
|||| |||| |||||||
Ref: 5' gtCTATCTCAAC---CTACCTCg 3'
Energy: -20.400000 kCal/Mol
>bta-let-7a-5p	bosTau6_refGene_NM_001077836
Query: 3' ttgatATGTTGGA-TGATGGAGt 5'
|:||:||| ||||||||
Ref: 5' gtgacTGCAGCCTGACTACCTCt 3'
Energy: -25.379999 kCal/Mol
>bta-let-7a-5p	bosTau6_refGene_NM_001103092
Query: 3' ttGATATGTTGG--ATGATGGAGt 5'
:|||: ::|: ||||||||
Ref: 5' aaTTATGAGGCTAAAACTACCTCa 3'
Energy: -20.440001 kCal/Mol
>bta-let-7a-5p	bosTau6_refGene_NM_001102099
Query: 3' ttGATATGTTGGATGATGGAGt 5'
||:|:|| :| |||||||
Ref: 5' ggCTGTGCACTCCTCTACCTCt 3'
Energy: -25.260000 kCal/Mol
>bta-let-7a-5p	bosTau6_refGene_NM_001205537
Query: 3' ttGATATGTTG-GATGATGGAGt 5'
:|:||:| | |:|||||||
Ref: 5' tgTTGTATATCAGTGCTACCTCa 3'
Energy: -21.570000 kCal/Mol
>bta-let-7a-5p	bosTau6_refGene_NM_001076983_1
Query: 3' ttgatatGTTGGATGATGGAGt 5'
|:|:|| |||||||
Ref: 5' ggtgagtCGATCTTCTACCTCa 3'
Energy: -21.830000 kCal/Mol
>bta-let-7a-5p	bosTau6_refGene_NM_001205360
Query: 3' ttGATATGTTG-GAT--GATGGAGt 5'
|| |:::|| ||| |||||||
Ref: 5' caCT-TGTGACTCTAGGCTACCTCa 3'
Energy: -20.150000 kCal/Mol
>bta-let-7a-5p	bosTau6_refGene_NM_001206286
Query: 3' ttgatATGTTG-GATGATGGAGt 5'
||| :: | :|||||||
Ref: 5' aggacTACTGTGCAGCTACCTCa 3'
Energy: -23.030001 kCal/Mol
>bta-let-7a-5p	bosTau6_refGene_NM_001077840
Query: 3' ttgatatgtTGGATGATGGAGt 5'
:|||||||||||
Ref: 5' accagaggtGCCTACTACCTCt 3'
Energy: -21.490000 kCal/Mol
>bta-let-7a-5p	bosTau6_refGene_NM_001045999
Query: 3' ttGATATGTTGGATGATGGAGt 5'
||:|| | | |||||||
Ref: 5' caCTGTAGACACACCTACCTCa 3'
Energy: -20.840000 kCal/Mol
>bta-let-7a-5p	bosTau6_refGene_NM_174232
Query: 3' ttGATATGTTGGAT-GATGGAGt 5'
| ||| | |||| |||||||
Ref: 5' acCCATA-ACCCTATCTACCTCa 3'
Energy: -20.700001 kCal/Mol
>bta-let-7a-5p	bosTau6_refGene_NM_001205693
Query: 3' ttgatATGTTGGATGATGGAGt 5'
|: : || ||||||||
Ref: 5' tgaacTGAGCCCCACTACCTCg 3'
Energy: -22.490000 kCal/Mol
>bta-let-7a-5p	bosTau6_refGene_NM_001205765
Query: 3' ttGATATGTTGGATGATGGAGt 5'
|| : |:|| :|||||||
Ref: 5' caCTCCGGAGCCAGCTACCTCt 3'
Energy: -20.400000 kCal/Mol
>bta-let-7a-5p	bosTau6_refGene_NM_001113295
Query: 3' tcggATAGGACCTAATGAACTt 5'
| |||||| |||||||
Ref: 5' gttaTTTCCTGGTCTACTTGAa 3'
Energy: -21.799999 kCal/Mol
>bta-miR-26a	bosTau6_refGene_NM_001034620
Query: 3' tcGGATAGGACCTAATGAACTt 5'
|:||||:|||: |||||||
Ref: 5' ctCTTATCTTGGG-TACTTGAg 3'
Energy: -26.850000 kCal/Mol
>bta-miR-26a	bosTau6_refGene_NM_001075954
Query: 3' tcGGATAGGACCTAATGAACTt 5'
||| ||| | ||||||||
Ref: 5' ggCCTTTCCAG--TTACTTGAg 3'
Energy: -21.879999 kCal/Mol
>bta-miR-26a	bosTau6_refGene_NM_001102546
Query: 3' tcgGATAGGACCTAATGAACTt 5'
||: |:|||: |||||||
Ref: 5' agaCTGACTTGGG-TACTTGAt 3'
Energy: -20.379999 kCal/Mol
>bta-miR-26a	bosTau6_refGene_NM_174453
Query: 3' tcGGATAGGACCTAATGAACTt 5'
|| : |||| : |||||||
Ref: 5' tgCCAGGCCTGAGCTACTTGAa 3'
Energy: -20.480000 kCal/Mol
>bta-miR-26a	bosTau6_refGene_NM_001098961
Query: 3' tcGGA-TAGGACCTA-ATGAACTt 5'
||| | |||:| |||||||
Ref: 5' gcCCTGAGAGTGGGTATACTTGAg 3'
Energy: -20.080000 kCal/Mol
>bta-miR-26a	bosTau6_refGene_NM_001143876
Query: 3' tcGGATA--GGACCTAATGAACTt 5'
:||:| |||||: |||||||
Ref: 5' tgTCTGTTCCCTGGGCTACTTGAa 3'
Energy: -28.120001 kCal/Mol
>bta-miR-26a	bosTau6_refGene_NM_001075216
Query: 3' tcGGATAGGA--CCTA-ATGAACTt 5'
|: | ||| |||| |||||||
Ref: 5' ttCTGACCCTGGGGATCTACTTGAc 3'
Energy: -20.860001 kCal/Mol
>bta-miR-26a	bosTau6_refGene_NM_001015552
Query: 3' tcGGATAG-GACCTAATGAACTt 5'
|||||: | ||||||||
Ref: 5' agCCTATTAATTCCTTACTTGAg 3'
Energy: -20.219999 kCal/Mol
>bta-miR-26a	bosTau6_refGene_NM_001015605
Query: 3' tcGGATAGGACCTAATGAACTt 5'
:|| |:|||| |||||||
Ref: 5' taTCTCCCTTGGAATACTTGAg 3'
Energy: -22.080000 kCal/Mol
>bta-miR-26a	bosTau6_refGene_NM_001191146
Query: 3' tcGGATAGGACCT---AATGAACTt 5'
||| |:|||: |||||||
Ref: 5' ccCCTTCCTTGGGCACATACTTGAa 3'
Energy: -21.889999 kCal/Mol
>bta-miR-26a	bosTau6_refGene_NM_001046440
Query: 3' tcggaTAGGACCTAATGAACTt 5'
||:| |||||||||||
Ref: 5' taatgATTCAGGATTACTTGAg 3'
Energy: -20.780001 kCal/Mol
>bta-miR-26a	bosTau6_refGene_NM_001076110
Query: 3' tcggATAGGACCTAATGAACTt 5'
|:|:|| ||||||||||
Ref: 5' ggaaTGTTCT-GATTACTTGAa 3'
Energy: -21.700001 kCal/Mol
>bta-miR-26a	bosTau6_refGene_NM_001075674
Query: 3' tcggaTAGGACCTAATGAACTt 5'
| |:|||| |||||||
Ref: 5' gtagcACCTTGGA-TACTTGAa 3'
Energy: -20.930000 kCal/Mol
>bta-miR-26a	bosTau6_refGene_NM_001192415
Query: 3' tcGGATAGG--ACCTAATGAACTt 5'
|||:||| | | |||||||
Ref: 5' ttCCTGTCCTTTAAAGTACTTGAc 3'
Energy: -21.059999 kCal/Mol
>bta-miR-26a	bosTau6_refGene_NM_001034533
Query: 3' tcggataGGACCTAATGAACTt 5'
:|||| ||||||||
Ref: 5' tcagaggTCTGG-TTACTTGAg 3'
Energy: -20.059999 kCal/Mol
>bta-miR-26a	bosTau6_refGene_NM_001075660
Query: 3' tcggaTAGGA--CCTAATGAACTt 5'
||||| |:||||||||
Ref: 5' ctcagATCCTACAGGTTACTTGAg 3'
Energy: -22.389999 kCal/Mol
>bta-miR-26a	bosTau6_refGene_NM_001046477
Query: 3' tcggataGGACC-TAATGAACTt 5'
|:||| ||||||||
Ref: 5' cactgcgCTTGGTTTTACTTGAt 3'
Energy: -20.049999 kCal/Mol
>bta-miR-26a	bosTau6_refGene_NM_001101919
Query: 3' tcGGATAGGACCTAATGAACTt 5'
::|:| :|| :||||||||
Ref: 5' cgTTTGTGTTGTGTTACTTGAg 3'
Energy: -20.700001 kCal/Mol
>bta-miR-26a	bosTau6_refGene_NM_001109814
Query: 3' tcggataGGACCT-----AATGAACTt 5'
|||||| |||||||
Ref: 5' taacaccCCTGGAAACCGGTACTTGAa 3'
Energy: -20.240000 kCal/Mol
>bta-miR-26a	bosTau6_refGene_NM_001075571
Query: 3' tcggatAGGACCTAATGAACTt 5'
||:|||:||||||||
Ref: 5' caaaccTCTTGGGTTACTTGAc 3'
Energy: -24.400000 kCal/Mol
>bta-miR-26a	bosTau6_refGene_NM_001038504
Query: 3' tcGGATAG--GACC-TA--ATGAACTt 5'
| |:|| |||| || |||||||
Ref: 5' gcCGTGTCATCTGGAATAATACTTGAa 3'
Energy: -21.860001 kCal/Mol
>bta-miR-26a	bosTau6_refGene_NM_001205474
Query: 3' tcGGATAGGACCT-AATGAACTt 5'
| || :||||| ||||||||
Ref: 5' gaCATAGTCTGGACTTACTTGAg 3'
Energy: -21.730000 kCal/Mol
>bta-miR-26a	bosTau6_refGene_NM_174560
Query: 3' tcGGATAG---GA-CCTA--ATGAACTt 5'
:||||| || |||| |||||||
Ref: 5' ttTCTATCCCTCTAGGATTATACTTGAa 3'
Energy: -21.379999 kCal/Mol
>bta-miR-26a	bosTau6_refGene_NM_174373
Query: 3' tcgGATAGGACCTAATGAACTt 5'
||| |||| |||||||||
Ref: 5' ttgCTA-CCTGTATTACTTGAt 3'
Energy: -20.809999 kCal/Mol
>bta-miR-26a	bosTau6_refGene_NM_001076950
Query: 3' tcGGATAGGACCTAATGAACTt 5'
|||||||||||||||||||
Ref: 5' agCCTATCCTGGATTACTTGAa 3'
Energy: -40.689999 kCal/Mol
>bta-miR-26a	bosTau6_refGene_NR_036381
Query: 3' tcgGATAGG--ACCT--AATGAACTt 5'
:||||| |||: |||||||
Ref: 5' gcaTTATCCCATGGGCCCTACTTGAa 3'
Energy: -20.139999 kCal/Mol
>bta-miR-26a	bosTau6_refGene_NM_001192903
Query: 3' tcGGATAGGACCT-AATGAACTt 5'
||||| :|| | ||||||||
Ref: 5' ttCCTAT-TTGCAGTTACTTGAa 3'
Energy: -20.139999 kCal/Mol
>bta-miR-26a	bosTau6_refGene_NM_001076523
Query: 3' tcgGATAGGACC----TAATGAACTt 5'
||:| |||| | |||||||
Ref: 5' cggCTGTGCTGGGAGAAATACTTGAa 3'
Energy: -22.150000 kCal/Mol
>bta-miR-26a	bosTau6_refGene_NM_174144
Query: 3' tcGGATAG--GACCTAATGAACTt 5'
|||: | ||| | |||||||
Ref: 5' acCCTGGCCTCTGAAGTACTTGAg 3'
Energy: -20.400000 kCal/Mol
>bta-miR-26a	bosTau6_refGene_NM_001170532
Query: 3' tcGGATAG--GACCTAATGAACTt 5'
|||: | ||| | |||||||
Ref: 5' acCCTGGCCTCTGAAGTACTTGAg 3'
Energy: -20.400000 kCal/Mol
>bta-miR-26a	bosTau6_refGene_NM_001076082
Query: 3' tcGGATAGGACCTAATGAACTt 5'
:||:||| || |||||||
Ref: 5' ccTCTGTCCAAGAGTACTTGAg 3'
Energy: -21.270000 kCal/Mol
>bta-miR-26a	bosTau6_refGene_NM_001205938_1
Query: 3' tcGGATAGGACCTA--ATGAACTt 5'
|| |||||| || |||||||
Ref: 5' tgCCCATCCTGCATGGTACTTGAc 3'
Energy: -21.200001 kCal/Mol
>bta-miR-26a	bosTau6_refGene_NM_001076954
Query: 3' tcGGATAGGACCTA---ATGAACTt 5'
|||:|:| ||| |||||||
Ref: 5' aaCCTGTTCATGATTTATACTTGAg 3'
Energy: -21.160000 kCal/Mol
>bta-miR-26a	bosTau6_refGene_NM_001034052
Query: 3' tcGGATAGGACCTAATGAACTt 5'
:||||||| | ||||||||
Ref: 5' caTCTATCCTTG-TTACTTGAa 3'
Energy: -23.389999 kCal/Mol
>bta-miR-26a	bosTau6_refGene_NM_001035388
Query: 3' tcGGATAGGACCTAATGAACTt 5'
||| :||||: |||||||
Ref: 5' taCCTTCTCTGGGATACTTGAg 3'
Energy: -26.980000 kCal/Mol
>bta-miR-26a	bosTau6_refGene_NM_001206136
Query: 3' tcGGATAGGACCTAATGAACTt 5'
|||: |||| |||||||
Ref: 5' ctCCTG-CCTG--CTACTTGAg 3'
Energy: -20.709999 kCal/Mol
>bta-miR-26a	bosTau6_refGene_NM_001076481
Query: 3' tcGAAGGTCAGCTCCTACAAATGt 5'
:||||||| | |||||||
Ref: 5' ctTTTCCAGT---GTTTGTTTACa 3'
Energy: -20.120001 kCal/Mol
>bta-miR-30a-5p	bosTau6_refGene_NM_001144109
Query: 3' tcGAAGGTCAGCTCCTACAAATGt 5'
:| :||||:|: |||||||
Ref: 5' ctTTGTCAGTTGGCACTGTTTACa 3'
Energy: -20.559999 kCal/Mol
>bta-miR-30a-5p	bosTau6_refGene_NM_001101167
Query: 3' tcGAAGGTC-AGCTCCTACAAATGt 5'
||||||| |: |||||||
Ref: 5' gaCTTCCAGTTTTCCTTTGTTTACg 3'
Energy: -23.670000 kCal/Mol
>bta-miR-30a-5p	bosTau6_refGene_NM_001083410
Query: 3' tcGAAG-GTCAGCTCCTACAAATGt 5'
|||| ||||| ||||||||
Ref: 5' gaCTTCTCAGTC-TCCATGTTTACc 3'
Energy: -20.850000 kCal/Mol
>bta-miR-30a-5p	bosTau6_refGene_NM_001034435
Query: 3' tcgaaGGTCAGCTCCT-ACAAATGt 5'
|::| ||||: |||||||
Ref: 5' ggtggCTGGGAGAGGGTTGTTTACt 3'
Energy: -23.100000 kCal/Mol
>bta-miR-30a-5p	bosTau6_refGene_NR_030959
Query: 3' tcGAAGGTCAGCTCCTACAAATGt 5'
|||:||||| ||||||||||
Ref: 5' agCTTTCAGTC--GGATGTTTACa 3'
Energy: -33.360001 kCal/Mol
>bta-miR-30a-5p	bosTau6_refGene_NR_031356
Query: 3' tcGAAGGTCAG-CTCCTACAAATGt 5'
|| |:: || | |||||||||
Ref: 5' ggCTGCTGTTCTGTCGATGTTTACa 3'
Energy: -21.139999 kCal/Mol
>bta-miR-30a-5p	bosTau6_refGene_NM_001193208
Query: 3' tcgAAGGTC----AGC-TCCTACAAATGt 5'
|||||| || || |||||||
Ref: 5' gggTTCCAGAAGCGCGAAGTCTGTTTACc 3'
Energy: -20.410000 kCal/Mol
>bta-miR-30a-5p	bosTau6_refGene_NM_175779
Query: 3' tcgaAGGTCA-GCT-CCTACAAATGt 5'
|||||| | | |||||||||
Ref: 5' tgtcTCCAGTACAACTGATGTTTACa 3'
Energy: -22.510000 kCal/Mol
>bta-miR-30a-5p	bosTau6_refGene_NM_001078098_1
Query: 3' tcgaAGGTCAGCTCCTACAAATGt 5'
|:||||: : | |||||||
Ref: 5' atgcTTCAGTTAGAGCTGTTTACt 3'
Energy: -20.290001 kCal/Mol
>bta-miR-30a-5p	bosTau6_refGene_NM_001304265_1
Query: 3' tcGAAGGTCAGCT-CCTACAAATGt 5'
| |||| :|| ||||||||||
Ref: 5' ctCATCCATCTGATGGATGTTTACt 3'
Energy: -23.750000 kCal/Mol
>bta-miR-30a-5p	bosTau6_refGene_NM_001083463
Query: 3' tcgAAGGTCAGCTCCT--ACAAATGt 5'
| || | ||||| |||||||
Ref: 5' gaaTACCTAT-GAGGAGCTGTTTACa 3'
Energy: -21.180000 kCal/Mol
>bta-miR-30a-5p	bosTau6_refGene_NM_001075897_1
Query: 3' tcGA-AGGTCAGCTCC---TACAAATGt 5'
|| |||:| | : | |||||||
Ref: 5' cgCTCTCCGGCCCGCGCCCCTGTTTACa 3'
Energy: -20.309999 kCal/Mol
>bta-miR-30a-5p	bosTau6_refGene_NM_001205300
Query: 3' tcGAAGGTCAGCTCCTACAAATGt 5'
||||| :| |||||||||
Ref: 5' ttCTTCCTTCTGCCGATGTTTACt 3'
Energy: -20.500000 kCal/Mol
>bta-miR-30a-5p	bosTau6_refGene_NM_001075938
Query: 3' tcgaAGGTCAGCTCCTACAAATGt 5'
|| |: |||:|||||||
Ref: 5' acgaTCGTTTTAAGGGTGTTTACg 3'
Energy: -22.070000 kCal/Mol
>bta-miR-30a-5p	bosTau6_refGene_NM_176669
Query: 3' tcgaaGGTCAGCTCCTACAAATGt 5'
|||||| ||||||||
Ref: 5' aaagaCCAGTC----ATGTTTACa 3'
Energy: -20.440001 kCal/Mol
>bta-miR-30a-5p	bosTau6_refGene_NM_001038139
Query: 3' tcgaaggTCAGCTCCTACAAATGt 5'
|||| |||||||||
Ref: 5' gcttgaaAGTC--TGATGTTTACa 3'
Energy: -20.410000 kCal/Mol
>bta-miR-30a-5p	bosTau6_refGene_NM_001076210
Query: 3' tcgAAGGTCAGC-TCCTACAAATGt 5'
||::|||:| ||||||||
Ref: 5' aagTTTTAGTTGCTTCATGTTTACa 3'
Energy: -20.040001 kCal/Mol
>bta-miR-30a-5p	bosTau6_refGene_NM_001205925
Query: 3' tcGAAGGTCAGCTCCTACAAATGt 5'
| ||||| | | |||||||
Ref: 5' tgCATCCAG--GTGTTTGTTTACa 3'
Energy: -20.570000 kCal/Mol
>bta-miR-30a-5p	bosTau6_refGene_NM_001102551
Query: 3' tcGAAGGTCAGCTCCTACAAATGt 5'
||||| ||| ||||||||
Ref: 5' agCTTCCTGTCTCACATGTTTACt 3'
Energy: -23.680000 kCal/Mol
>bta-miR-30a-5p	bosTau6_refGene_NM_001034237
Query: 3' tcgaaGGTCAGCTCCTACAAATGt 5'
:||||:|| :|||||||
Ref: 5' gaaagTCAGTTGACAGTGTTTACt 3'
Energy: -20.340000 kCal/Mol
>bta-miR-30a-5p	bosTau6_refGene_NM_001099151
Query: 3' tcGAAGGTCAGCTCCTACAAATGt 5'
|| :| || :||:|||||||
Ref: 5' ggCTGTCTGT--GGGGTGTTTACa 3'
Energy: -23.820000 kCal/Mol
>bta-miR-30a-5p	bosTau6_refGene_NM_001083379
Query: 3' tcGAAGGTCAGCTCCTACAAATGt 5'
||||| | || | |||||||
Ref: 5' gaCTTCCCGGGGATG-TGTTTACg 3'
Energy: -26.320000 kCal/Mol
>bta-miR-30a-5p	bosTau6_refGene_NM_001098964
Query: 3' tcGAAGGTC--AG-CTCCTACAAATGt 5'
| ||||| || || :|||||||
Ref: 5' ggCCTCCAGCCTCTGACAGTGTTTACa 3'
Energy: -21.969999 kCal/Mol
>bta-miR-30a-5p	bosTau6_refGene_NM_001076281
Query: 3' tcGAAGGTC-A-GCTC-CTACAAATGt 5'
||||||| | | || |||||||
Ref: 5' tgCTTCCAGCTCCCAGCTCTGTTTACa 3'
Energy: -23.250000 kCal/Mol
>bta-miR-30a-5p	bosTau6_refGene_NM_001046140
Query: 3' tcgaaGGTCAGCTCCTACAAATGt 5'
|| || |||| |||||||
Ref: 5' ggaggCCCGT-GAGGCTGTTTACa 3'
Energy: -22.290001 kCal/Mol
>bta-miR-30a-5p	bosTau6_refGene_NM_001076817
Query: 3' tcgaAGGTCAGC-TCCTACAAATGt 5'
|| :|| | |||||||||||
Ref: 5' ttagTCAGGTGGCAGGATGTTTACa 3'
Energy: -24.129999 kCal/Mol
>bta-miR-30a-5p	bosTau6_refGene_NM_001024479_0
Query: 3' tcgaaggtcagCTCCTACAAATGt 5'
|| |||||||||
Ref: 5' gggcctgggagGAAGATGTTTACa 3'
Energy: -20.280001 kCal/Mol
>bta-miR-30a-5p	bosTau6_refGene_NM_001112708
Query: 3' tcgaaGGTCAGCTC---CTACAAATGt 5'
||:||:| | :|||||||
Ref: 5' ccacaCCGGTTGTGTTCAGTGTTTACa 3'
Energy: -21.290001 kCal/Mol
>bta-miR-30a-5p	bosTau6_refGene_NM_001075990
Query: 3' tcgaAGGTCAGCTCCTACAAATGt 5'
||:|| :| || |||||||
Ref: 5' ggggTCTAGATG-GGTTGTTTACa 3'
Energy: -20.990000 kCal/Mol
>bta-miR-30a-5p	bosTau6_refGene_NM_001206795
Query: 3' tcGAAGGTCAGCTCCTACAAATGt 5'
|| || | || |||||||
Ref: 5' agCTGCCTGGGCTGGCTGTTTACa 3'
Energy: -20.590000 kCal/Mol
>bta-miR-30a-5p	bosTau6_refGene_NM_001075358
Query: 3' tcgaaGGTC---AGCTC-CTACAAATGt 5'
|||| |: || |||||||||
Ref: 5' taaacCCAGCTCTTCAGTGATGTTTACa 3'
Energy: -22.940001 kCal/Mol
>bta-miR-30a-5p	bosTau6_refGene_NM_001105634
Query: 3' tcgaaGGTC---AGCTC-CTACAAATGt 5'
|||| |: || |||||||||
Ref: 5' taaacCCAGCTCTTCAGTGATGTTTACa 3'
Energy: -22.940001 kCal/Mol
>bta-miR-30a-5p	bosTau6_refGene_NM_001278653
Query: 3' tcgaAGGTC-AGCTCC--TACAAATGt 5'
||||| || || |||||||
Ref: 5' aagcTCCAGTTCTTGGTTCTGTTTACt 3'
Energy: -22.969999 kCal/Mol
>bta-miR-30a-5p	bosTau6_refGene_NM_001206412
Query: 3' tcgaAGGT-CAGC-T-CCTACAAATGt 5'
|||| ||:| | | :|||||||
Ref: 5' agtgTCCAGGTTGCATGTGTGTTTACg 3'
Energy: -20.879999 kCal/Mol
>bta-miR-30a-5p	bosTau6_refGene_NM_001105363
Query: 3' tcGAAGGTCA-GCTCCTACAAATGt 5'
|||:|| | || ||||||||||
Ref: 5' aaCTTTCATTCCGCGGATGTTTACt 3'
Energy: -24.920000 kCal/Mol
>bta-miR-30a-5p	bosTau6_refGene_NM_001098885
Query: 3' tcgaAGGTCAGCTCCTACAAATGt 5'
|||| || |:|||||||
Ref: 5' ttgcTCCA-TC---GGTGTTTACa 3'
Energy: -20.150000 kCal/Mol
>bta-miR-30a-5p	bosTau6_refGene_NM_001206490
Query: 3' tcgaaGGTCAGCTCCTACAAATGt 5'
::||| | ||:|||||||
Ref: 5' gccccTTAGTGGTGGGTGTTTACa 3'
Energy: -23.389999 kCal/Mol
>bta-miR-30a-5p	bosTau6_refGene_NM_001046395_1
Query: 3' tcgAAGGTC----AGCTCCTACAAATGt 5'
|||||| || |:|||||||
Ref: 5' tcaTTCCAGGGTTTCTTAGGTGTTTACa 3'
Energy: -20.820000 kCal/Mol
>bta-miR-30a-5p	bosTau6_refGene_NM_001098899
Query: 3' tcgAAGGTCAGCTCC----TACAAATGt 5'
| |:|||: ||| ||||||||
Ref: 5' tcaTGCTAGTTTAGGTTGCATGTTTACa 3'
Energy: -20.570000 kCal/Mol
>bta-miR-30a-5p	bosTau6_refGene_NM_001102330
Query: 3' tcgaaggTCA-GCTCCTACAAATGt 5'
:|| || ||:|||||||
Ref: 5' ttcaatgGGTACGTGGGTGTTTACa 3'
Energy: -22.219999 kCal/Mol
>bta-miR-30a-5p	bosTau6_refGene_NM_001102015
Query: 3' tcGAAGGTCAGCTCCTACAAATGt 5'
||||:|| | ||||||||
Ref: 5' agCTTCTAGAAG-TTATGTTTACc 3'
Energy: -21.049999 kCal/Mol
>bta-miR-30a-5p	bosTau6_refGene_NM_001014890
Query: 3' tcgAAGGTCA-GCTCC-TACAAATGt 5'
||||| | |||| ||||||||
Ref: 5' ctgTTCCATTGAGAGGAATGTTTACa 3'
Energy: -24.090000 kCal/Mol
>bta-miR-30a-5p	bosTau6_refGene_NM_001098887
Query: 3' tcgaAGGT-C-AGCTCCTACAAATGt 5'
|||| | | |||||||||||
Ref: 5' tgtgTCCATGACCAAGGATGTTTACa 3'
Energy: -22.629999 kCal/Mol
>bta-miR-30a-5p	bosTau6_refGene_NM_001075469
Query: 3' tcgaAGGTCA--G---CTC--CTACAAATGt 5'
|||||| | ||| |||||||||
Ref: 5' gttcTCCAGTGACTTAGAGGCGATGTTTACa 3'
Energy: -24.200001 kCal/Mol
>bta-miR-30a-5p	bosTau6_refGene_NM_001192857
Query: 3' tcgaaGGTCAGCTCCT------ACAAATGt 5'
||||| |:||| |||||||
Ref: 5' aatcaCCAGTAGGGGAGACCATTGTTTACa 3'
Energy: -24.129999 kCal/Mol
>bta-miR-30a-5p	bosTau6_refGene_NM_001205844
Query: 3' tcgAAGGTCAGCTC-CTACAAATGt 5'
||| |:|:| |||||||||
Ref: 5' ataTTCATCTTGGGTGATGTTTACa 3'
Energy: -21.400000 kCal/Mol
>bta-miR-30a-5p	bosTau6_refGene_NM_174045
Query: 3' tcgAAGGTCAG--CTCCTACAAATGt 5'
| | |||| |:|| |||||||
Ref: 5' aaaTACAAGTCTGGGGGCTGTTTACt 3'
Energy: -21.010000 kCal/Mol
>bta-miR-30a-5p	bosTau6_refGene_NM_001083700
Query: 3' tcgaaGGT-CAG-CTCCTACAAATGt 5'
||| || | ||||||||||
Ref: 5' ttccgCCATCTCAGTGGATGTTTACa 3'
Energy: -22.110001 kCal/Mol
>bta-miR-30a-5p	bosTau6_refGene_NM_001191169_1
Query: 3' tcgAAGGTCAGCTCC--TACAAATGt 5'
|||| |:|||| ||||||||
Ref: 5' ctgTTCCCTTTGAGGAAATGTTTACa 3'
Energy: -24.940001 kCal/Mol
>bta-miR-30a-5p	bosTau6_refGene_NM_001206160
Query: 3' tcGAAGGTCAG-CTCCTACAAATGt 5'
|||::| || | |||||||||
Ref: 5' aaCTTTTATTCTGTTGATGTTTACa 3'
Energy: -21.080000 kCal/Mol
>bta-miR-30a-5p	bosTau6_refGene_NM_001077840
Query: 3' tcGA-AGGTCAGCTC-CTACAAATGt 5'
|| ||::| :||| ||||||||
Ref: 5' ggCTCTCTGGGTGAGCTATGTTTACa 3'
Energy: -24.379999 kCal/Mol
>bta-miR-30a-5p	bosTau6_refGene_NM_001193103
Query: 3' tcgaagGTCAGCTCCT----ACAAATGt 5'
||| :||||: |||||||
Ref: 5' tgagaaCAGCTGAGGGAAATTGTTTACt 3'
Energy: -21.230000 kCal/Mol
>bta-miR-30a-5p	bosTau6_refGene_NM_001076232
Query: 3' tcGAAGGTCAGC--TC-CTACAAATGt 5'
:| ||| :| || |:|||||||
Ref: 5' agTTACCAACTGAAAGTGGTGTTTACa 3'
Energy: -21.549999 kCal/Mol
>bta-miR-30a-5p	bosTau6_refGene_NM_001206046_0
Query: 3' tcGAAGGTCAGCTCCT-ACAAATGt 5'
|||||| || || | |||||||
Ref: 5' atCTTCCA-TCTAGAACTGTTTACa 3'
Energy: -20.080000 kCal/Mol
>bta-miR-30a-5p	bosTau6_refGene_NM_001075922
Query: 3' tcgaaGGTCAGCCCCT----ACAAATGt 5'
||:| |||| | |||||||
Ref: 5' caaggCCGGGCGGGTATAATTGTTTACt 3'
Energy: -21.930000 kCal/Mol
>bta-miR-30d	bosTau6_refGene_NM_001193123
Query: 3' tcGAAGGTCAGCCCCTACAAATGt 5'
:| :||||:|| |||||||
Ref: 5' ctTTGTCAGTTGGCACTGTTTACa 3'
Energy: -22.430000 kCal/Mol
>bta-miR-30d	bosTau6_refGene_NM_001101167
Query: 3' tcgAAGGTCAGCCC-CT----ACAAATGt 5'
||:| |:||| || |||||||
Ref: 5' gagTTTCTTTTGGGTGAAATTTGTTTACc 3'
Energy: -21.129999 kCal/Mol
>bta-miR-30d	bosTau6_refGene_NM_001045945
Query: 3' tcGAAGGTC-AGCCCCTACAAATGt 5'
||||||| |: |||||||
Ref: 5' gaCTTCCAGTTTTCCTTTGTTTACg 3'
Energy: -23.670000 kCal/Mol
>bta-miR-30d	bosTau6_refGene_NM_001083410
Query: 3' tcGAAG-GTCAGCCCCTACAAATGt 5'
|||| ||||| ||||||||
Ref: 5' gaCTTCTCAGTC-TCCATGTTTACc 3'
Energy: -20.850000 kCal/Mol
>bta-miR-30d	bosTau6_refGene_NM_001034435
Query: 3' tcgaaGGTCAGC-CCCTACAAATGt 5'
|::| | ||| |||||||
Ref: 5' ggtggCTGGGAGAGGGTTGTTTACt 3'
Energy: -20.719999 kCal/Mol
>bta-miR-30d	bosTau6_refGene_NR_030959
Query: 3' tcGAAGGTCAGCCCCTACAAATGt 5'
|||:||||| ||||||||||
Ref: 5' agCTTTCAGTC--GGATGTTTACa 3'
Energy: -34.099998 kCal/Mol
>bta-miR-30d	bosTau6_refGene_NR_031356
Query: 3' tcGAAGGTCAG-CCCCTACAAATGt 5'
|| |:: || | |||||||||
Ref: 5' ggCTGCTGTTCTGTCGATGTTTACa 3'
Energy: -20.799999 kCal/Mol
>bta-miR-30d	bosTau6_refGene_NM_001193208
Query: 3' tcGAAGGTCAGCCC--CT--ACAAATGt 5'
||||: || || || |||||||
Ref: 5' tgCTTCTCGTGTGGTTGAATTGTTTACa 3'
Energy: -20.469999 kCal/Mol
>bta-miR-30d	bosTau6_refGene_NM_001192188
Query: 3' tcgaAGGTCA-G-CCCCTACAAATGt 5'
|||||| | |||||||||
Ref: 5' tgtcTCCAGTACAACTGATGTTTACa 3'
Energy: -22.510000 kCal/Mol
[truncated: 1,552 more rows]
