# Supplementary material for: Milk exosome-derived miRNAs from water buffalo are implicated in immune response and metabolism process
Source: BMC Vet Res. 2020 Apr 29;16:123. doi: 10.1186/s12917-020-02339-x (PMC7191744; doi:10.1186/s12917-020-02339-x)
Supplement: Supplementary file 3 — Additional file 3. The KEGG analysis of top 10 expressed miRNAs’ targets [file 12917_2020_2339_MOESM3_ESM.xlsx]

## Sheet: Additional file 3
The KEGG analysis of top 10 expressed miRNAs'targets
Term	Count	P Value	Genes
MicroRNAs in cancer	16	0.00019	ABL proto-oncogene 1, non-receptor tyrosine kinase(ABL1); DNA damage inducible transcript 4(DDIT4); DNA methyltransferase 1(DNMT1); E2F transcription factor 1(E2F1); Pim-1 proto-oncogene, serine/threonine kinase(PIM1); SHC adaptor protein 1(SHC1); caspase 3, apoptosis-related cysteine peptidase(CASP3); cell division cycle 25A(CDC25A); integrin subunit alpha 5(ITGA5); integrin subunit beta 3(ITGB3…
Lysosome	9	0.00468	N-acetylglucosamine-1-phosphate transferase alpha and beta subunits(GNPTAB); adaptor related protein complex 1 sigma 1 subunit(AP1S1); adaptor related protein complex 4 beta 1 subunit(AP4B1); cathepsin K(CTSK); galactosamine (N-acetyl)-6-sulfatase(GALNS); golgi associated, gamma adaptin ear containing, ARF binding protein 3(GGA3); major facilitator superfamily domain containing 8(MFSD8); mannose-…
Glycerophospholipid metabolism	7	0.01551	diacylglycerol kinase epsilon(DGKE); diacylglycerol kinase zeta(DGKZ); ethanolamine-phosphate phospho-lyase(ETNPPL); membrane bound O-acyltransferase domain containing 1(MBOAT1); phosphatidylglycerophosphate synthase 1(PGS1); phospholipase A2 group XV(PLA2G15); phospholipase A2, group IVB (cytosolic)(PLA2G4B)
Proteoglycans in cancer	10	0.02575	Wnt family member 2(WNT2); calcium/calmodulin dependent protein kinase II alpha(CAMK2A); caspase 3, apoptosis-related cysteine peptidase(CASP3); heparin binding EGF like growth factor(HBEGF); insulin like growth factor 2(IGF2); integrin subunit alpha 5(ITGA5); integrin subunit beta 3(ITGB3); moesin(MSN); radixin(RDX); tumor protein p53(TP53)
Galactose metabolism	4	0.02604	UDP-galactose-4-epimerase(GALE); beta-1,4-galactosyltransferase 2(B4GALT2); lactalbumin alpha(LALBA); phosphofructokinase, liver type(PFKL)
Neurotrophin signaling pathway	7	0.04606	ABL proto-oncogene 1, non-receptor tyrosine kinase(ABL1); SHC adaptor protein 1(SHC1); calcium/calmodulin dependent protein kinase II alpha(CAMK2A); mitogen-activated protein kinase kinase kinase 1(MAP3K1); nerve growth factor(NGF); ribosomal protein S6 kinase A5(RPS6KA5); tumor protein p53(TP53)
