# Supplementary material for: Milk exosome-derived miRNAs from water buffalo are implicated in immune response and metabolism process
Source: BMC Vet Res. 2020 Apr 29;16:123. doi: 10.1186/s12917-020-02339-x (PMC7191744; doi:10.1186/s12917-020-02339-x)
Supplement: Supplementary file 4 — Additional file 4. Predicted targets of significantly up-regulated miRNAs in buffalo milk exosome [file 12917_2020_2339_MOESM4_ESM.xlsx]

## Sheet: Additional file 4
Predicted targets of significantly up-regulated miRNAs in buffalo milk exosome
Query: 3' atttgtaTCTTCCTTATAGGTg 5'
||:|||:|||||||
Ref: 5' catcttcAGGAGGGATATCCAg 3'
Energy: -21.990000 kCal/Mol
>bta-miR-376c	bosTau6_refGene_NM_001192743
Query: 3' atTTGTATCTTCCTTATAGGTg 5'
:||| |||||||||||
Ref: 5' tgGACACTTTAGGAATATCCAt 3'
Energy: -22.090000 kCal/Mol
>bta-miR-376c	bosTau6_refGene_NM_001081524
Query: 3' atTTGTATCTTCCTTATAGGTg 5'
|:|||:| || |||||||
Ref: 5' ttAGCATGGTAGCTATATCCAc 3'
Energy: -21.459999 kCal/Mol
>bta-miR-376c	bosTau6_refGene_NM_001206776_1
Query: 3' attTGTATCTTCCTTATAGGTg 5'
| | ||:|||||||||||
Ref: 5' tccAGAGAGGAGGAATATCCAt 3'
Energy: -24.910000 kCal/Mol
>bta-miR-376c	bosTau6_refGene_NM_001104987
Query: 3' atTTGTATCT-TCCTTATAGGTg 5'
||| |||: ||| |||||||
Ref: 5' aaAACCTAGGCAGGCATATCCAc 3'
Energy: -22.570000 kCal/Mol
>bta-miR-376c	bosTau6_refGene_NM_174362
Query: 3' atttgtATCTTCC-----TTATAGGTg 5'
||||||| ||||||||
Ref: 5' tcatttTAGAAGGAAATAAATATCCAc 3'
Energy: -20.889999 kCal/Mol
>bta-miR-376c	bosTau6_refGene_NM_176634
Query: 3' atttgtATCTTCC-----TTATAGGTg 5'
||||||| ||||||||
Ref: 5' tcatttTAGAAGGAAATAAATATCCAc 3'
Energy: -20.889999 kCal/Mol
>bta-miR-376c	bosTau6_refGene_NM_001317336
Query: 3' atTTGTATCTTCCTTATAGGTg 5'
| ||| | ||:|||||||
Ref: 5' caACCAT-GCTGGGATATCCAc 3'
Energy: -21.150000 kCal/Mol
>bta-miR-376c	bosTau6_refGene_NM_001195029
Query: 3' atttgTATC-TTCCTTATAGGTg 5'
||:| ||:|||||||
Ref: 5' acccaATGGTTTGGGATATCCAc 3'
Energy: -21.559999 kCal/Mol
>bta-miR-376c	bosTau6_refGene_NM_001075211
Query: 3' cgCTTATATTGTGCCAGCTa 5'
|: | | ||||||||||
Ref: 5' aaGGCTTTCACACGGTCGAt 3'
Energy: -20.850000 kCal/Mol
>bta-miR-369-5p	bosTau6_refGene_NM_001046523
Query: 3' cgCTTATATTGTGCCAGCTa 5'
|:| || | ||||||||
Ref: 5' gcGGAAATCAGACGGTCGAa 3'
Energy: -21.969999 kCal/Mol
>bta-miR-369-5p	bosTau6_refGene_NM_001113760
Query: 3' cgcttaTATTGTGCCAGCTa 5'
| |:|||||||||
Ref: 5' aacctgAAAGCACGGTCGAg 3'
Energy: -21.709999 kCal/Mol
>bta-miR-369-5p	bosTau6_refGene_NM_001101164
Query: 3' ttACACCTAA---AAGGAGATACAa 5'
|||||:|| |:||||||||
Ref: 5' tgTGTGGGTTCAAATTCTCTATGTa 3'
Energy: -24.219999 kCal/Mol
>bta-miR-376e	bosTau6_refGene_NM_001289769
Query: 3' ttACACCTA----AAAGG------AGATACAa 5'
||||||| ||||: |||||||
Ref: 5' agTGTGGATACCATTTCTTGACTATCTATGTt 3'
Energy: -20.809999 kCal/Mol
>bta-miR-376e	bosTau6_refGene_NM_001101096
Query: 3' ttacaCCTAAAAGGAGATACAa 5'
|||||||::|||||||
Ref: 5' ctcagGGATTTTTTTCTATGTc 3'
Energy: -21.940001 kCal/Mol
>bta-miR-376e	bosTau6_refGene_NM_205785
Query: 3' ttACACCTAAA-AGG--AGATACAa 5'
||||| ||| ||| |||||||
Ref: 5' tgTGTGGCTTTATCCTGTCTATGTt 3'
Energy: -21.170000 kCal/Mol
>bta-miR-376e	bosTau6_refGene_NM_001191133
Query: 3' ttACACCTAAAAGGAGATACAa 5'
||||| | ||||||||
Ref: 5' gaTGTGG-CAGTGCTCTATGTt 3'
Energy: -22.150000 kCal/Mol
>bta-miR-376e	bosTau6_refGene_NM_001191217
Query: 3' ttACACCTAA--AAGGAGATACAa 5'
|| || || || ||||||||
Ref: 5' agTGGGGTTTTGTTGCTCTATGTg 3'
Energy: -20.299999 kCal/Mol
>bta-miR-376e	bosTau6_refGene_NM_001046233
Query: 3' ttACACCTAAAAGGAGATACAa 5'
||| |||||| ||||||||
Ref: 5' gaTGTAGATTTTACTCTATGTa 3'
Energy: -20.450001 kCal/Mol
>bta-miR-376e	bosTau6_refGene_NM_173997
Query: 3' ttacACCTAAAAG-GAGATACAa 5'
||||||||| :|||||||
Ref: 5' ttctTGGATTTTCTTTCTATGTa 3'
Energy: -20.820000 kCal/Mol
>bta-miR-376e	bosTau6_refGene_NM_001076195
Query: 3' ttACACCTAAAAGGAGATACAa 5'
| |||: || ||||||||
Ref: 5' ccTATGGG-GTTGCTCTATGTt 3'
Energy: -20.629999 kCal/Mol
>bta-miR-376e	bosTau6_refGene_NM_001105467
Query: 3' ttaCACC-TAAAAGGAGATACAa 5'
|||| | | ||||||||
Ref: 5' aacGTGGAAACGTGCTCTATGTt 3'
Energy: -20.230000 kCal/Mol
>bta-miR-376e	bosTau6_refGene_NM_174689
Query: 3' ttaCACCTAAAAGGAGATACAa 5'
||||| || ||||||||
Ref: 5' tcaGTGGA-TTGGCTCTATGTt 3'
Energy: -23.770000 kCal/Mol
>bta-miR-376e	bosTau6_refGene_NM_001206216
Query: 3' ttACACCTAAAAGGAGATACAa 5'
|||||| | :|||||||
Ref: 5' agTGTGGAGTGGATTCTATGTt 3'
Energy: -23.280001 kCal/Mol
>bta-miR-376e	bosTau6_refGene_NM_001075455
Query: 3' ttacaCCTAAAAG-GAGATACAa 5'
||:||||| :|||||||
Ref: 5' caccaGGGTTTTCTTTCTATGTg 3'
Energy: -20.080000 kCal/Mol
>bta-miR-376e	bosTau6_refGene_NM_001076086
Query: 3' agtGT-ATCCT-TACT-TTTCGGTAt 5'
|| ||||: ||| :|||||||
Ref: 5' cctCACTAGGGTTTGATGAAGCCATc 3'
Energy: -23.570000 kCal/Mol
>bta-miR-135b	bosTau6_refGene_NM_001035472
Query: 3' agTGT-ATCCTTACTTTTCGGTAt 5'
||| ||||||| ||||||||
Ref: 5' gtACATTAGGAAT--AAAGCCATg 3'
Energy: -23.920000 kCal/Mol
>bta-miR-135b	bosTau6_refGene_NM_001101960_1
Query: 3' agtgTATCCTT----ACTTTTCGGTAt 5'
| :|||| |||||||||||
Ref: 5' tttaAAGGGAAAGCTTGAAAAGCCATg 3'
Energy: -21.530001 kCal/Mol
>bta-miR-135b	bosTau6_refGene_NM_001143865
Query: 3' agTGTATCCTTACTTTTCGGTAt 5'
| :|: | :|||:|||||||
Ref: 5' ctAAGTGAGTGTGAGAAGCCATa 3'
Energy: -20.090000 kCal/Mol
>bta-miR-135b	bosTau6_refGene_NM_001192073
Query: 3' agTGTATCCTTACTTTTCGGTAt 5'
||||:|||| |||||||
Ref: 5' ggACATGGGAA--CCAAGCCATa 3'
Energy: -22.670000 kCal/Mol
>bta-miR-135b	bosTau6_refGene_NM_001098881
Query: 3' agtGTATCCTTACT-----TTTCGGTAt 5'
|: :||: ||| :|||||||
Ref: 5' cacCGAGGGGCTGAGAGCTGAAGCCATg 3'
Energy: -22.309999 kCal/Mol
>bta-miR-135b	bosTau6_refGene_NM_001077056
Query: 3' agtgtaTCCTTACTTTTCGGTAt 5'
|||:| ||:|||||||
Ref: 5' agtggaAGGGAAGAGAAGCCATg 3'
Energy: -23.100000 kCal/Mol
>bta-miR-135b	bosTau6_refGene_NM_001113261
Query: 3' agtgtaTCCTTACTTTTCGGTAt 5'
|||:| ||:|||||||
Ref: 5' agtggaAGGGAAGAGAAGCCATg 3'
Energy: -23.100000 kCal/Mol
>bta-miR-135b	bosTau6_refGene_NM_001015662
Query: 3' agtGTATCCTTACTTTTCGGTAt 5'
|| ||| |||||||||||
Ref: 5' cacCAAAGG-TTGAAAAGCCATt 3'
Energy: -22.280001 kCal/Mol
>bta-miR-135b	bosTau6_refGene_NM_001015544
Query: 3' agtGTAT-CCTTACTTTTCGGTAt 5'
::|| ||:|| |||||||
Ref: 5' tatTGTATGGGATTCCAAGCCATg 3'
Energy: -20.080000 kCal/Mol
>bta-miR-135b	bosTau6_refGene_NM_001083387
Query: 3' agtgtatccttACTTTTCGGTAt 5'
|||||||||||
Ref: 5' gctgggtccccTGAAAAGCCATa 3'
Energy: -20.860001 kCal/Mol
>bta-miR-135b	bosTau6_refGene_NM_001113314
Query: 3' agTGT-ATCCTTAC----TTTTCGGTAt 5'
||| |||||: | |||||||||
Ref: 5' gtACAGTAGGAGAGAAAAAAAAGCCATg 3'
Energy: -23.440001 kCal/Mol
>bta-miR-135b	bosTau6_refGene_NM_001205886
Query: 3' agTGTATCCTT-ACTTTTCGGTAt 5'
||| ||||| |::|||||||
Ref: 5' tgACA-AGGAAGAGGGAAGCCATc 3'
Energy: -21.490000 kCal/Mol
>bta-miR-135b	bosTau6_refGene_NM_001015649
Query: 3' agtgTATCCT-TACTTTTCGGTAt 5'
| || | ||||:|||||||
Ref: 5' tagaACAGAATATGAGAAGCCATa 3'
Energy: -21.420000 kCal/Mol
>bta-miR-135b	bosTau6_refGene_NM_001191354
Query: 3' agtGTATCCTTACTTTTCGGTAt 5'
| ||||:: | ||||||||
Ref: 5' agcCCTAGGGG-GCAAAGCCATa 3'
Energy: -20.110001 kCal/Mol
>bta-miR-135b	bosTau6_refGene_NM_001109808
Query: 3' agTGTATCCTTAC------TTTTCGGTAt 5'
|||||||: || ::|||||||
Ref: 5' gcACATAGGGCTGCTTCCTGGAAGCCATt 3'
Energy: -26.200001 kCal/Mol
>bta-miR-135b	bosTau6_refGene_NM_001102274
Query: 3' agTGTATCCTTACTTTTCGGTAt 5'
||||| ||||:||||||||
Ref: 5' caACATA-TAATGGAAAGCCATt 3'
Energy: -22.100000 kCal/Mol
>bta-miR-135b	bosTau6_refGene_NM_001046127
Query: 3' agtgtaTCCTTACTTTTCGGTAt 5'
||||| :|||||||
Ref: 5' cgtgtaAGGAAAATGAAGCCATg 3'
Energy: -20.049999 kCal/Mol
>bta-miR-135b	bosTau6_refGene_NM_001192942
Query: 3' agtgTATCCTTACTTTTCGGTAt 5'
|||||| | ||||||||
Ref: 5' ggcgATAGGATAGCAAAGCCATa 3'
Energy: -21.059999 kCal/Mol
>bta-miR-135b	bosTau6_refGene_NM_001075669
Query: 3' agTGTATCCTTA---CTTTTCGGTAt 5'
||||:||| | | |||||||
Ref: 5' ttACATGGGATTTTCTATAAGCCATt 3'
Energy: -21.270000 kCal/Mol
>bta-miR-135b	bosTau6_refGene_NM_001098051
Query: 3' agTGTATCCTTA---CTTTTCGGTAt 5'
| | |||::| |::|||||||
Ref: 5' aaAAAAAGGGGTGGGGGGAAGCCATc 3'
Energy: -20.160000 kCal/Mol
>bta-miR-135b	bosTau6_refGene_NM_001075806
Query: 3' agTGTATCCTTACTTTTCGGTAt 5'
||| ||||| |: |||||||
Ref: 5' ggACA-AGGAA-GGCAAGCCATg 3'
Energy: -21.510000 kCal/Mol
>bta-miR-135b	bosTau6_refGene_NM_001205571
Query: 3' agTGTATCCTTACTT-TTCGGTAt 5'
| :|:||:| ||: |||||||
Ref: 5' ccAGGTGGGGA-GAGTAAGCCATc 3'
Energy: -22.100000 kCal/Mol
>bta-miR-135b	bosTau6_refGene_NM_001015541
Query: 3' agTGTATCCTTACTTTTCGGTAt 5'
|::||||: | |||||||||
Ref: 5' tcATGTAGGGCT-AAAAGCCATg 3'
Energy: -23.780001 kCal/Mol
>bta-miR-135b	bosTau6_refGene_NR_030860
Query: 3' agtgtATCCTTACTTTTCGGTAt 5'
||||:| |||||||||
Ref: 5' ctcttTAGGGAGAAAAAGCCATt 3'
Energy: -20.209999 kCal/Mol
>bta-miR-135b	bosTau6_refGene_NM_001040474
Query: 3' agtGTATCCTTACTTTTCGGTAt 5'
| | |:||||||||||||
Ref: 5' gttCCTCTGGATGAAAAGCCATa 3'
Energy: -22.010000 kCal/Mol
>bta-miR-135b	bosTau6_refGene_NM_001191349
Query: 3' agtGTATCCTTACTT----TTCGGTAt 5'
:||| |||||:| |||||||
Ref: 5' tatTATATGAATGGAATGTAAGCCATg 3'
Energy: -23.469999 kCal/Mol
>bta-miR-135b	bosTau6_refGene_NM_001083440
Query: 3' agtgTATCCTTACTTTTCGGTAt 5'
| :|||| ||||||||||
Ref: 5' cttaACGGGAAGGAAAAGCCATt 3'
Energy: -20.940001 kCal/Mol
>bta-miR-135b	bosTau6_refGene_NM_001075367
Query: 3' agtGTATCCTTA-CTTTTCGGTAt 5'
::||||||| ||||||||||
Ref: 5' ttcTGTAGGAATGGAAAAGCCATc 3'
Energy: -24.379999 kCal/Mol
>bta-miR-135b	bosTau6_refGene_NM_001101216
Query: 3' agtGTATCCTTACTTTTCGGTAt 5'
|| || :: ||||||||||
Ref: 5' gtcCACAGTGGGGAAAAGCCATt 3'
Energy: -22.350000 kCal/Mol
>bta-miR-135b	bosTau6_refGene_NM_001102350
Query: 3' agTGTATCCTTACTTTTCGGTAt 5'
||| ||| ||||||||||
Ref: 5' ccACACTGGA--GAAAAGCCATa 3'
Energy: -24.280001 kCal/Mol
>bta-miR-135b	bosTau6_refGene_NM_001102350
Query: 3' agTGTATCCTTACTTTTCGGTAt 5'
||:| || ||||||||
Ref: 5' tcACGTTGGCCCTCAAAGCCATg 3'
Energy: -20.870001 kCal/Mol
>bta-miR-135b	bosTau6_refGene_NM_001102248
Query: 3' agTGTATCCTTACTTTTCGGTAt 5'
||| : |:| | ||||||||
Ref: 5' ggACAGGTGGAAG-AAAGCCATa 3'
Energy: -20.030001 kCal/Mol
>bta-miR-135b	bosTau6_refGene_NM_001105434
Query: 3' agtgtaTCCTTACTTTTCGGTAt 5'
||||: :|||||||
Ref: 5' ggcaggAGGAGATCGAAGCCATg 3'
Energy: -20.320000 kCal/Mol
>bta-miR-135b	bosTau6_refGene_NM_001034563_0
Query: 3' agTGTATC-CTT--ACTTTTCGGTAt 5'
:|| || ||| |::|||||||
Ref: 5' ccGCAAAGAGAACCAGGGAAGCCATa 3'
Energy: -22.490000 kCal/Mol
>bta-miR-135b	bosTau6_refGene_NM_001206008
Query: 3' agtgtatcCTTACTTTTCGGTAt 5'
||||||:|||||||
Ref: 5' cttgttcaGAATGAGAAGCCATc 3'
Energy: -20.780001 kCal/Mol
>bta-miR-135b	bosTau6_refGene_NM_001075637_1
Query: 3' agTGTATCCTTACTTTTCGGTAt 5'
||:|| || |||:|||||||
Ref: 5' aaACGTA-GACTGAGAAGCCATg 3'
Energy: -24.629999 kCal/Mol
>bta-miR-135b	bosTau6_refGene_NM_001191238
Query: 3' agTGTATCCTTACT---TTTCGGTAt 5'
:|| |||:| || ||||||||
Ref: 5' gaGCAGAGGGA-GACATAAAGCCATa 3'
Energy: -20.400000 kCal/Mol
>bta-miR-135b	bosTau6_refGene_NR_075072_7
Query: 3' agTGTAT--CCTTACTTTTCGGTAt 5'
||||: ||||| |||||||
Ref: 5' gcACATGACGGAAT--TAAGCCATc 3'
Energy: -21.719999 kCal/Mol
>bta-miR-135b	bosTau6_refGene_NM_001317794
Query: 3' agTGTAT--CCTTACTTTTCGGTAt 5'
||||: ||||| |||||||
Ref: 5' gcACATGACGGAAT--TAAGCCATc 3'
Energy: -21.719999 kCal/Mol
>bta-miR-135b	bosTau6_refGene_NM_001317792
Query: 3' agTGTAT--CCTTACTTTTCGGTAt 5'
||||: ||||| |||||||
Ref: 5' gcACATGACGGAAT--TAAGCCATc 3'
Energy: -21.719999 kCal/Mol
>bta-miR-135b	bosTau6_refGene_NM_181003
Query: 3' agtGTATCCTTACTTTTCGGTAt 5'
|| | |:: ||:|||||||
Ref: 5' atcCACACGGGGGAGAAGCCATa 3'
Energy: -26.150000 kCal/Mol
>bta-miR-135b	bosTau6_refGene_NM_001035106
Query: 3' agTGT-ATCCTTACTTTTCGGTAt 5'
||| | ||:||||||||||||
Ref: 5' tgACATTTGGGATGAAAAGCCATa 3'
Energy: -29.629999 kCal/Mol
>bta-miR-135b	bosTau6_refGene_NM_174680
Query: 3' agtGTATCCTTAC-TTTTCGGTAt 5'
:|| ||:| | ||||||||
Ref: 5' agcTATTGGGAGGCTAAAGCCATg 3'
Energy: -21.170000 kCal/Mol
>bta-miR-135b	bosTau6_refGene_NM_174073
Query: 3' tgTCCGGTAGACA-CAATATAa 5'
|||:::|:||| |||||||
Ref: 5' gcAGGTTGTTTGTCGTTATATa 3'
Energy: -21.830000 kCal/Mol
>bta-miR-410	bosTau6_refGene_NM_001192388
Query: 3' tgTCCGG-TAGACACAATATAa 5'
|| :| ||:||||||||||
Ref: 5' acAGCTCAATTTGTGTTATATt 3'
Energy: -21.910000 kCal/Mol
>bta-miR-410	bosTau6_refGene_NM_001206632
Query: 3' tgTCCGGTAGACACAATATAa 5'
|||| |||||||||||
Ref: 5' ctAGGC---CTGTGTTATATt 3'
Energy: -21.400000 kCal/Mol
>bta-miR-410	bosTau6_refGene_NM_001105459
Query: 3' tgtcCGGTAGACACAATATAa 5'
|:|||:||||||||||
Ref: 5' atttGTCATTTGTGTTATATt 3'
Energy: -22.309999 kCal/Mol
>bta-miR-410	bosTau6_refGene_NM_001034379
Query: 3' caGTCTTCGACGAGTAGTCACTc 5'
||||| || :|||||||
Ref: 5' gcCAGAA--AGC-AGTCAGTGAg 3'
Energy: -21.700001 kCal/Mol
>bta-miR-677	bosTau6_refGene_NM_001105052
Query: 3' cagtcttcgacGAGTAGTCACTc 5'
|| ||||||||
Ref: 5' atgttgttcaaCTAATCAGTGAg 3'
Energy: -21.930000 kCal/Mol
>bta-miR-677	bosTau6_refGene_NM_174519_0
Query: 3' caGTCTTCGACGAGTAGTCACTc 5'
:||:: |||:| |||||||
Ref: 5' aaTAGGGCCTGTTGTTCAGTGAa 3'
Energy: -21.340000 kCal/Mol
>bta-miR-677	bosTau6_refGene_NM_001102531
Query: 3' caGTCTTCGAC-GAGTAGTCACTc 5'
|| | ||| | :|||||||
Ref: 5' gcCACCATCTGAGTGGTCAGTGAg 3'
Energy: -20.389999 kCal/Mol
>bta-miR-677	bosTau6_refGene_NM_001206779
Query: 3' caGTCTTCGAC-GAGTAGTCACTc 5'
|| | ||| | :|||||||
Ref: 5' gcCACCATCTGAGTGGTCAGTGAg 3'
Energy: -20.389999 kCal/Mol
>bta-miR-677	bosTau6_refGene_NM_001206778
Query: 3' caGTCTTCGACGAGTAGTCACTc 5'
||| ||| |||||||
Ref: 5' cgCAGCCCCTGGGGCTCAGTGAg 3'
Energy: -21.490000 kCal/Mol
>bta-miR-677	bosTau6_refGene_NM_001143865
Query: 3' cagTCTTCGACG-A--GTAGTCACTc 5'
||||||| : | |||||||||
Ref: 5' tgaAGAAGCTATATGCCATCAGTGAt 3'
Energy: -24.610001 kCal/Mol
>bta-miR-677	bosTau6_refGene_NM_001035384
Query: 3' caGTCTTCGACGA----GTAGTCACTc 5'
:|||: |||:| | |||||||
Ref: 5' ttTAGAGTCTGTTTTTCCTTCAGTGAg 3'
Energy: -25.299999 kCal/Mol
>bta-miR-677	bosTau6_refGene_NM_001191492
Query: 3' cagtcttcgacgaGTAGTCACTc 5'
|||||||||
Ref: 5' tcctgatggaagaCATCAGTGAg 3'
Energy: -22.340000 kCal/Mol
>bta-miR-677	bosTau6_refGene_NM_001304338
Query: 3' cagtcttCGACGAGTAGTCACTc 5'
||||| :||||||||
Ref: 5' tgaaattGCTGCCTATCAGTGAc 3'
Energy: -21.469999 kCal/Mol
>bta-miR-677	bosTau6_refGene_NM_001077968
Query: 3' cagtcttCGACGA-GT---AGTCACTc 5'
|||||| || |||||||
Ref: 5' cctgaccGCTGCTCCATGTTCAGTGAc 3'
Energy: -20.820000 kCal/Mol
>bta-miR-677	bosTau6_refGene_NM_001191496
Query: 3' caGTCTTCGACGA-GT---AGTCACTc 5'
|||:: ||:| :| |||||||
Ref: 5' aaCAGGGCGTGTTATAAAGTCAGTGAt 3'
Energy: -20.590000 kCal/Mol
>bta-miR-677	bosTau6_refGene_NM_001076036
Query: 3' cagTCTTCGA-CGA-GTAGTCACTc 5'
|| |||| || | |||||||
Ref: 5' aaaAGCAGCTACCTCCCTCAGTGAg 3'
Energy: -22.209999 kCal/Mol
>bta-miR-677	bosTau6_refGene_NM_001075918
Query: 3' cagtcttcGAC-GAGTAGTCACTc 5'
||| |||||||||||
Ref: 5' ttgatttaCTGACTCATCAGTGAc 3'
Energy: -22.980000 kCal/Mol
>bta-miR-677	bosTau6_refGene_NM_001191358
Query: 3' caGTCTTCG--ACGAGTAGTCACTc 5'
||| |: || ||||||||||
Ref: 5' taCAGTTGTTATGGTCATCAGTGAt 3'
Energy: -22.709999 kCal/Mol
>bta-miR-677	bosTau6_refGene_NM_001105357_0
Query: 3' cagTCTTCGACGAGTAGTCACTc 5'
| ||||||:|: |||||||
Ref: 5' tagAAAAGCTGTTTCTCAGTGAc 3'
Energy: -22.950001 kCal/Mol
>bta-miR-677	bosTau6_refGene_NM_001008417
Query: 3' cagtctTCGACGAGTAGTCACTc 5'
||||| |||||||||
Ref: 5' cctcttAGCTG-GCATCAGTGAa 3'
Energy: -22.790001 kCal/Mol
>bta-miR-677	bosTau6_refGene_NM_001101950_2
Query: 3' cagtcttcgacGA-GTAGTCACTc 5'
|| |||||||||
Ref: 5' ttattccatatCTACATCAGTGAg 3'
Energy: -20.350000 kCal/Mol
>bta-miR-677	bosTau6_refGene_NM_001075621
Query: 3' caGTCTT--CGACGA--GTAGTCACTc 5'
||||| ||| || :||||||||
Ref: 5' tcCAGAATGGCT-CTGGTATCAGTGAa 3'
Energy: -21.000000 kCal/Mol
>bta-miR-677	bosTau6_refGene_NM_001105036
Query: 3' caGTCTTCGACGAGT-AGTCACTc 5'
|:| ||| ||| |||||||
Ref: 5' ctCGGTTCCTGATCAGTCAGTGAa 3'
Energy: -20.190001 kCal/Mol
>bta-miR-677	bosTau6_refGene_NM_001076123
Query: 3' cagtctTCGACGAGTAGTCACTc 5'
|||| |||||||||||
Ref: 5' ctgttcAGCTTCTCATCAGTGAc 3'
Energy: -23.910000 kCal/Mol
>bta-miR-677	bosTau6_refGene_NM_001127210
Query: 3' cagtctTCGACGAGTAGTCACTc 5'
|||| |||||||||||
Ref: 5' ctgttcAGCTTCTCATCAGTGAc 3'
Energy: -23.910000 kCal/Mol
>bta-miR-677	bosTau6_refGene_NM_001172519
Query: 3' cagtctTCGACGAGTAGTCACTc 5'
|||| |||||||||||
Ref: 5' ctgttcAGCTTCTCATCAGTGAc 3'
Energy: -23.910000 kCal/Mol
>bta-miR-677	bosTau6_refGene_NM_001172518
Query: 3' cagtctTCGACGAGTAGTCACTc 5'
|||| |||||||||||
Ref: 5' ctgttcAGCTTCTCATCAGTGAc 3'
Energy: -23.910000 kCal/Mol
>bta-miR-677	bosTau6_refGene_NM_001109815
Query: 3' caGTC-TTCGACGAGTAGTCACTc 5'
||| | | : :||||||||
Ref: 5' atCAGTATAATATATATCAGTGAg 3'
Energy: -20.610001 kCal/Mol
>bta-miR-677	bosTau6_refGene_NM_001102013
Query: 3' caGTCTTC-GA---CGAGTAGTCACTc 5'
|||: | || |||| |||||||
Ref: 5' tgCAGGTGCCTGGGGCTCCTCAGTGAt 3'
Energy: -22.969999 kCal/Mol
>bta-miR-677	bosTau6_refGene_NM_174702
Query: 3' cagtCTTCGA-CGAGT---AGTCACTc 5'
|::||| || | |||||||
Ref: 5' aaacGGGGCTCACTAAGAGTCAGTGAg 3'
Energy: -23.760000 kCal/Mol
>bta-miR-677	bosTau6_refGene_NM_001191182
Query: 3' cagtcttCGACGA-GTAGTCACTc 5'
||| || ::|||||||
Ref: 5' gttgtgtGCTCCTGTGTCAGTGAg 3'
Energy: -20.570000 kCal/Mol
>bta-miR-677	bosTau6_refGene_NM_001205834
Query: 3' cagtcTTCGACGAGTAGTCACTc 5'
||||||||: |||||||
Ref: 5' gaataAAGCTGCTT-TCAGTGAg 3'
Energy: -28.219999 kCal/Mol
>bta-miR-677	bosTau6_refGene_NM_001076827
Query: 3' caGTCTTCGACG--AGTAGTCACTc 5'
|:|::| ||| ||||||||
Ref: 5' ggCGGGGGGTGCAGAAATCAGTGAg 3'
Energy: -29.209999 kCal/Mol
>bta-miR-677	bosTau6_refGene_NM_181023
Query: 3' caGTCTTCGACGAGTAGTCACTc 5'
| ||:| || | |||||||
Ref: 5' gtCCGAGG-TG-TGTTCAGTGAg 3'
Energy: -23.320000 kCal/Mol
>bta-miR-677	bosTau6_refGene_NM_001014923
Query: 3' caGTCTTCGACGAGTAGTCACTc 5'
| |||||| ||| |||||||
Ref: 5' ctCTGAAGCTCCTCCTCAGTGAa 3'
Energy: -25.000000 kCal/Mol
>bta-miR-677	bosTau6_refGene_NM_001024571
Query: 3' cagtcttcGACGAGTAGTCACTc 5'
|||| | |||||||
Ref: 5' tcatttgcCTGCCCTTCAGTGAg 3'
Energy: -20.639999 kCal/Mol
>bta-miR-677	bosTau6_refGene_NM_001206126
Query: 3' cagtctTCGAC-G--AGTAGTCACTc 5'
||||| | ||:|||||||
Ref: 5' ccttccAGCTGACAGTCGTCAGTGAt 3'
Energy: -22.209999 kCal/Mol
>bta-miR-677	bosTau6_refGene_NM_001102299
Query: 3' cagTC-TTCGACGAGTAGTCACTc 5'
|| || ||| |: |||||||
Ref: 5' agaAGAAAACTGATTCTCAGTGAg 3'
Energy: -23.170000 kCal/Mol
>bta-miR-677	bosTau6_refGene_NM_001191346
Query: 3' cagtctTCGACGAGTAGTCACTc 5'
||:| :||||||||
Ref: 5' atagccAGTTAAGTATCAGTGAg 3'
Energy: -21.580000 kCal/Mol
>bta-miR-677	bosTau6_refGene_NM_001206034
Query: 3' caGTCTTCGACGAGTAGTCACTc 5'
||||:|: :|||||||
Ref: 5' ctCAGAGGTATAAAGTCAGTGAg 3'
Energy: -25.639999 kCal/Mol
>bta-miR-677	bosTau6_refGene_NM_001015605
Query: 3' caGTC--TTCGACGAGTAGTCACTc 5'
||| |||:| | :|||||||
Ref: 5' ctCAGTTAAGTTTCAAGTCAGTGAg 3'
Energy: -22.940001 kCal/Mol
>bta-miR-677	bosTau6_refGene_NM_001083667
Query: 3' cagTC-TTCGACGAG-TAGTCACTc 5'
|| |||| ||| :|||||||
Ref: 5' ataAGAAAGC-ACTCGGTCAGTGAg 3'
Energy: -24.129999 kCal/Mol
>bta-miR-677	bosTau6_refGene_NM_001102037
Query: 3' caGTCTTCGACGA--GTAGTCACTc 5'
:| ||| ||:| |||||||||
Ref: 5' ctTAAAAGGTGTTGACATCAGTGAc 3'
Energy: -21.459999 kCal/Mol
>bta-miR-677	bosTau6_refGene_NM_001205326
Query: 3' cagtcttcGACGAGTAGTCACTc 5'
|||:|| |||||||
Ref: 5' cttgtcttCTGTTC-TCAGTGAc 3'
Energy: -20.070000 kCal/Mol
>bta-miR-677	bosTau6_refGene_NM_001075304_1
Query: 3' caGTCTTCG--ACGAGT----AGTCACTc 5'
||||:|| ||| | |||||||
Ref: 5' tgCAGAGGCCTTGCCGACGGCTCAGTGAc 3'
Energy: -22.760000 kCal/Mol
>bta-miR-677	bosTau6_refGene_NM_001034415
Query: 3' cagtcTTCGACGAGTAGTCACTc 5'
|:| |: ||||||||
Ref: 5' tttgaAGGAAGTAAATCAGTGAg 3'
Energy: -20.330000 kCal/Mol
>bta-miR-677	bosTau6_refGene_NM_001046502
Query: 3' cagtcttCGACGAGT--AGTCACTc 5'
||||:|:| |||||||
Ref: 5' ggttgctGCTGTTTAATTCAGTGAc 3'
Energy: -20.600000 kCal/Mol
>bta-miR-677	bosTau6_refGene_NM_001078164
Query: 3' caGTCT--TCGACGAGTAGTCACTc 5'
:||| || ||| ::|||||||
Ref: 5' acTAGATTAG-TGCCTGTCAGTGAg 3'
Energy: -23.670000 kCal/Mol
>bta-miR-677	bosTau6_refGene_NM_001083531
Query: 3' caGTC-TTCGACGAGTAGTCACTc 5'
:|| ||||| ||||||||||
Ref: 5' aaTAGCAAGCTTGTCATCAGTGAa 3'
Energy: -24.530001 kCal/Mol
>bta-miR-677	bosTau6_refGene_NM_001046369
Query: 3' cagTCTTCGACGAGTAGTCACTc 5'
| | | |||| |||||||
Ref: 5' ctgACATGAAGCTCTTCAGTGAg 3'
Energy: -24.879999 kCal/Mol
>bta-miR-677	bosTau6_refGene_NM_182651
Query: 3' cagTCTTCGACG-AGT----AGTCACTc 5'
||||| ||| ||: |||||||
Ref: 5' aagAGAAG-TGCTTCGTGTCTCAGTGAg 3'
Energy: -24.990000 kCal/Mol
>bta-miR-677	bosTau6_refGene_NM_001105486
Query: 3' caGTCTTCGA-CGAGTAGTCACTc 5'
||||| :| ||| |||||||
Ref: 5' gcCAGAATTTAGCT--TCAGTGAg 3'
Energy: -22.370001 kCal/Mol
>bta-miR-677	bosTau6_refGene_NM_001206165
Query: 3' caGTCTTCGACGAGTAGTCACTc 5'
| |:| | |||||||||
Ref: 5' tgCTGGATAGGAGCATCAGTGAg 3'
Energy: -23.200001 kCal/Mol
>bta-miR-677	bosTau6_refGene_NM_001046366
Query: 3' caGTC--TTCGAC---GAGTAGTCACTc 5'
||| :||||| ||: |||||||
Ref: 5' agCAGTTGAGCTGTCACTTTTCAGTGAt 3'
Energy: -21.840000 kCal/Mol
>bta-miR-677	bosTau6_refGene_NM_001206634
Query: 3' caGTCTTCGACGAGTAGTCACTc 5'
|||| |||: : |||||||
Ref: 5' tgCAGACACTGTGTTTCAGTGAa 3'
Energy: -20.690001 kCal/Mol
>bta-miR-677	bosTau6_refGene_NM_001045994
Query: 3' caGTCTTCGACGAGTAGTCACTc 5'
|||:| |||:| |||||||
Ref: 5' tcCAGGA-CTGTT--TCAGTGAg 3'
Energy: -24.879999 kCal/Mol
>bta-miR-677	bosTau6_refGene_NM_001102482
Query: 3' cagtcttCGACGAGTAGTCACTc 5'
||| ||:||||||||
Ref: 5' cacgtctGCT-CTTATCAGTGAc 3'
Energy: -21.700001 kCal/Mol
>bta-miR-677	bosTau6_refGene_NM_001102327_3
Query: 3' caGTCTTCGACGAGTAGTCACTc 5'
| |||||| :|| |||||||
Ref: 5' gcCTGAAGCTATTCTTCAGTGAg 3'
Energy: -27.420000 kCal/Mol
>bta-miR-677	bosTau6_refGene_NM_001102327_0
Query: 3' cagtcttCGACGAGTAGTCACTc 5'
||| ||:||||||||
Ref: 5' cacgtctGCT-CTTATCAGTGAc 3'
Energy: -21.700001 kCal/Mol
>bta-miR-677	bosTau6_refGene_NM_001102327_1
Query: 3' caGTCTTCGACGAGTAGTCACTc 5'
|:||:|:|| |||||||||
Ref: 5' ccCGGAGGTTG-ACATCAGTGAg 3'
Energy: -32.590000 kCal/Mol
>bta-miR-677	bosTau6_refGene_NM_001105464
Query: 3' cagTCTTCGACGAGTAGTCACTc 5'
||||| || |||||||||
Ref: 5' ccaAGAAG-TGAACATCAGTGAa 3'
Energy: -22.400000 kCal/Mol
>bta-miR-677	bosTau6_refGene_NM_001034419
Query: 3' cagTCTTCGACG-AGTAGTCACTc 5'
|||: |||| :|||||||
Ref: 5' taaAGAGTCTGCAAGGTCAGTGAg 3'
Energy: -24.950001 kCal/Mol
>bta-miR-677	bosTau6_refGene_NM_001206418
Query: 3' cagTCTTCGACGAGTAGTCACTc 5'
||:|| | || ||||||||
Ref: 5' atgAGGAG-TCCTGATCAGTGAc 3'
Energy: -20.620001 kCal/Mol
>bta-miR-677	bosTau6_refGene_NM_001193034
Query: 3' caGTC-TTCGACGAGTAGTCACTc 5'
||| |:|| || | |||||||
Ref: 5' ctCAGCAGGCAGC-C-TCAGTGAa 3'
Energy: -20.320000 kCal/Mol
>bta-miR-677	bosTau6_refGene_NM_001206497
Query: 3' caGTCTTCGAC-GAG-----TAGTCACTc 5'
||| : ||| ||| :|||||||
Ref: 5' gtCAGTGACTGCCTCCTAGAGTCAGTGAg 3'
Energy: -27.120001 kCal/Mol
>bta-miR-677	bosTau6_refGene_NM_001082457
Query: 3' cagTCTTCGACGAGTAGTCACTc 5'
|| | | ||| |||||||
Ref: 5' aagAGCACATCCTCCTCAGTGAg 3'
Energy: -20.320000 kCal/Mol
>bta-miR-677	bosTau6_refGene_NM_001102033
Query: 3' cagTCTTCG-ACGAG--TAGTCACTc 5'
||| || ||||| |||||||
Ref: 5' aaaAGATGCTTGCTCTTTTCAGTGAg 3'
Energy: -26.900000 kCal/Mol
>bta-miR-677	bosTau6_refGene_NM_001075626
Query: 3' caGTCT--TCGACGAGTAGTCACTc 5'
|||| | :||:|: |||||||
Ref: 5' aaCAGAACACTTGTTTTTCAGTGAt 3'
Energy: -20.700001 kCal/Mol
>bta-miR-677	bosTau6_refGene_NM_173970_1
Query: 3' cagtcTTCGACGAGTAGTCACTc 5'
||||||: | |||||||
Ref: 5' tgttaAAGCTGTACTTCAGTGAa 3'
Energy: -21.370001 kCal/Mol
>bta-miR-677	bosTau6_refGene_NM_001206059_1
Query: 3' cagtcTTCGACGAG---TAGTCACTc 5'
:|||||||: |||||||
Ref: 5' ctggtGAGCTGCTTTTGCTCAGTGAa 3'
Energy: -21.840000 kCal/Mol
>bta-miR-677	bosTau6_refGene_NM_001102511
Query: 3' caGTC-TTCGACG-AGTAGTCACTc 5'
||| : |: || |: |||||||
Ref: 5' gcCAGTGTGTGGCTTTTTCAGTGAg 3'
Energy: -22.200001 kCal/Mol
>bta-miR-677	bosTau6_refGene_NM_001083789
Query: 3' cagTCTTC---GACGAG-TAGTCACTc 5'
||:|| | |:|| ||||||||
Ref: 5' ttaAGGAGCCACAGTTCTATCAGTGAt 3'
Energy: -21.990000 kCal/Mol
>bta-miR-677	bosTau6_refGene_NM_001083515
Query: 3' caGTC-TTCGACGAGTAGTCACTc 5'
||| ::||| ||| |||||||
Ref: 5' ttCAGTGGGCT-CTCCTCAGTGAa 3'
Energy: -24.129999 kCal/Mol
>bta-miR-677	bosTau6_refGene_NM_001076052
Query: 3' cagtcttcgacgaGTAGTCACTc 5'
|:|||||||
Ref: 5' acagttcggggacCGTCAGTGAg 3'
Energy: -23.950001 kCal/Mol
>bta-miR-677	bosTau6_refGene_NM_001038146
Query: 3' cagtctTCGACGAGTAGTCACTc 5'
||||| :|||||||
Ref: 5' gcacccAGCTG-GGGTCAGTGAg 3'
Energy: -22.760000 kCal/Mol
>bta-miR-677	bosTau6_refGene_NM_001206687
Query: 3' caGTC-TTCGACGAGTAGTCACTc 5'
||| : |||| : |||||||
Ref: 5' tcCAGTGCTCTGCCTCTCAGTGAa 3'
Energy: -20.520000 kCal/Mol
>bta-miR-677	bosTau6_refGene_NM_001076933_0
Query: 3' caGTCTTCGACGAGT----AGTCACTc 5'
||| ||||| || |||||||
Ref: 5' taCAGCTGCTGC-CACCTCTCAGTGAc 3'
Energy: -23.139999 kCal/Mol
>bta-miR-677	bosTau6_refGene_NM_001046573
Query: 3' cagTCTTCG-ACGAGTAGTCACTc 5'
|||||: || | ||||||||
Ref: 5' acaAGAAGTATG-TGATCAGTGAt 3'
Energy: -20.090000 kCal/Mol
>bta-miR-677	bosTau6_refGene_NM_001082604
Query: 3' caGTCTTCGAC-GAG-TAGTCACTc 5'
:| |: | | || ||||||||
Ref: 5' taTACAGTCAGAGTCAATCAGTGAa 3'
Energy: -20.459999 kCal/Mol
>bta-miR-677	bosTau6_refGene_NM_001034386
Query: 3' caGTCTTCGA-CGAGT-AGTCACTc 5'
|:| |:| || || |||||||
Ref: 5' caCGGCCGTTCGC-CATTCAGTGAg 3'
Energy: -22.690001 kCal/Mol
>bta-miR-677	bosTau6_refGene_NM_001101191
Query: 3' cagTCTTCGA--CGAGTAGTCACTc 5'
||| || :|: |||||||
Ref: 5' gtgAGATTCTTAATTTCTCAGTGAg 3'
Energy: -20.450001 kCal/Mol
>bta-miR-677	bosTau6_refGene_NM_001010992
Query: 3' caGTCTTCG-ACGAGTAGTCACTc 5'
||||:|| || |||||||
Ref: 5' tgCAGAGGCTTGGGATTCAGTGAg 3'
Energy: -27.360001 kCal/Mol
>bta-miR-677	bosTau6_refGene_NM_001035051
Query: 3' cagtcTTCGACGA---GTAGTCACTc 5'
||| | :| |||||||||
Ref: 5' aggttAAGGTTTTAGCCATCAGTGAg 3'
Energy: -24.959999 kCal/Mol
>bta-miR-677	bosTau6_refGene_NM_001206750
Query: 3' cagTCTTCGACG-AGTAGTCACTc 5'
|||: :||: |:||||||||
Ref: 5' acaAGAGCTTGTATTATCAGTGAa 3'
Energy: -21.660000 kCal/Mol
>bta-miR-677	bosTau6_refGene_NM_174490
Query: 3' caGTCTTCGACGAGTAGTCACTc 5'
::||:| || :|||||||
Ref: 5' tgTGGAGG--GCGGGTCAGTGAg 3'
Energy: -22.850000 kCal/Mol
>bta-miR-677	bosTau6_refGene_NM_001206848
Query: 3' caGTCTTCGACGAGTAGTCACTc 5'
:|||| || :| ||||||||
Ref: 5' tcTAGAA-CT-TTGATCAGTGAg 3'
Energy: -21.790001 kCal/Mol
>bta-miR-677	bosTau6_refGene_NM_001080248
Query: 3' cagtcttcGACG-AGTAGTCACTc 5'
|||: :|||||||
Ref: 5' tcactgttCTGTGGGGTCAGTGAg 3'
Energy: -21.690001 kCal/Mol
>bta-miR-677	bosTau6_refGene_NM_001205831
Query: 3' caGTCTTCGACGAGTAGTCACTc 5'
|:|| :| ||| |||||||
Ref: 5' taCGGACTTTTCTCTTCAGTGAg 3'
Energy: -23.340000 kCal/Mol
>bta-miR-677	bosTau6_refGene_NM_001083704
Query: 3' caGTCTTCGACGAGTAGTCACTc 5'
|||:| | :|||||||
Ref: 5' ccCAGGAAGAG-AGGTCAGTGAg 3'
Energy: -20.049999 kCal/Mol
>bta-miR-677	bosTau6_refGene_NM_001083704
Query: 3' cagtCTTCG--ACGAGTAGTCACTc 5'
||||| ||| |||||||||
Ref: 5' atatGAAGCTTTGC-CATCAGTGAa 3'
Energy: -23.500000 kCal/Mol
>bta-miR-677	bosTau6_refGene_NM_001098109
Query: 3' cagtcttcgacgaGTAGTCACTc 5'
|||||||||
Ref: 5' ggattgcacaataCATCAGTGAg 3'
Energy: -20.350000 kCal/Mol
>bta-miR-677	bosTau6_refGene_NM_001098109
Query: 3' caGTCTTCGACGAGTAGTCACTc 5'
||||: :| | : |||||||
Ref: 5' ttCAGAGATTTCCTTTCAGTGAg 3'
Energy: -22.889999 kCal/Mol
>bta-miR-677	bosTau6_refGene_NM_001078127
Query: 3' caGTCTTCGACGAGT-AGTCACTc 5'
|||::|: | | : |||||||
Ref: 5' gcCAGGGGTGGATGGTTCAGTGAg 3'
Energy: -22.680000 kCal/Mol
>bta-miR-677	bosTau6_refGene_NM_001098988
Query: 3' cagtCTTCGACGAGT-AGTCACTc 5'
|||| || | |||||||
Ref: 5' ccgtGAAG-AGCCAACTCAGTGAg 3'
Energy: -20.799999 kCal/Mol
>bta-miR-677	bosTau6_refGene_NM_001192954
Query: 3' caGTCT--TCGACGAG---TAGTCACTc 5'
|||| :| | | | ||||||||
Ref: 5' atCAGATGGGGTCCCCAGTATCAGTGAt 3'
Energy: -20.520000 kCal/Mol
>bta-miR-677	bosTau6_refGene_NM_001110073_0
Query: 3' caGTCTTCGACG-A-GT--AGTCACTc 5'
||| |||| | || |||||||
Ref: 5' ggCAGTCCCTGCGTGCAGCTCAGTGAa 3'
Energy: -20.549999 kCal/Mol
>bta-miR-677	bosTau6_refGene_NM_001046561
Query: 3' cagtcTTCGAC--GAGT-AGTCACTc 5'
::|||| |||| |||||||
Ref: 5' gctctGGGCTGGCCTCAGTCAGTGAt 3'
Energy: -21.030001 kCal/Mol
>bta-miR-677	bosTau6_refGene_NM_001078079
Query: 3' cagtcTTCGACGAGTAGTCACTc 5'
|||||| |||||||
Ref: 5' tcttaAAGCTG----TCAGTGAg 3'
Energy: -20.520000 kCal/Mol
>bta-miR-677	bosTau6_refGene_NM_001103100
Query: 3' cagtCTTCGACGAG-TAGTCACTc 5'
|: | || | :|||||||
Ref: 5' acgtGGCGGTGAGCGGTCAGTGAg 3'
Energy: -21.740000 kCal/Mol
>bta-miR-677	bosTau6_refGene_NM_001075842_3
Query: 3' caGTCTTCGAC-GA-GTAGTCACTc 5'
||| : :|| || :|||||||
Ref: 5' tgCAGTGTTTGTCTGGGTCAGTGAg 3'
Energy: -21.600000 kCal/Mol
>bta-miR-677	bosTau6_refGene_NM_174139
Query: 3' cagtcttcgacgaGT-AGTCACTc 5'
|| |||||||
Ref: 5' atgatcatgaagaCATTCAGTGAg 3'
Energy: -20.730000 kCal/Mol
>bta-miR-677	bosTau6_refGene_NM_174533
Query: 3' caGTCTTCGACGAGTAGTCACTc 5'
:| ||| ||||||||||
Ref: 5' caTAAAAGAGAGTCATCAGTGAg 3'
Energy: -21.719999 kCal/Mol
>bta-miR-677	bosTau6_refGene_NM_001024479_0
Query: 3' caGTCTTCGACGAGTAGTCACTc 5'
||| :||||| |||||||
Ref: 5' caCAGTGGCTGC---TCAGTGAa 3'
Energy: -22.889999 kCal/Mol
>bta-miR-677	bosTau6_refGene_NM_001076314
Query: 3' caGTCTTCGACGAGT------AGTCACTc 5'
| |::||| | || |||||||
Ref: 5' ttCTGGGGCTTCCCAGGTGACTCAGTGAt 3'
Energy: -21.250000 kCal/Mol
>bta-miR-677	bosTau6_refGene_NM_001205769
Query: 3' caGTCTTCGACGAGTAGTCACTc 5'
||||| || : | |||||||
Ref: 5' gaCAGAACCTCTGCTTCAGTGAt 3'
Energy: -21.940001 kCal/Mol
>bta-miR-677	bosTau6_refGene_NM_001033762
Query: 3' caGTCTT--CGACGAGTAGTCACTc 5'
| ||| | || : |||||||
Ref: 5' caCTGAACTGAGGCATTTCAGTGAg 3'
Energy: -21.559999 kCal/Mol
>bta-miR-677	bosTau6_refGene_NM_001191415
Query: 3' cagtcttcgacgaGT-AGTCACTc 5'
|| |||||||
Ref: 5' atgatcatgaagaCATTCAGTGAg 3'
Energy: -20.730000 kCal/Mol
>bta-miR-677	bosTau6_refGene_NR_120605_4
Query: 3' caGTCT-TCGACGAGTAGTCACTc 5'
|||| :| || |: |||||||
Ref: 5' gtCAGAGGGATGATT-TCAGTGAg 3'
Energy: -27.879999 kCal/Mol
>bta-miR-677	bosTau6_refGene_NM_001014864
Query: 3' caGTCTTCGACGAGTAGTCACTc 5'
||| : || |||||||||
Ref: 5' ccCAGTCATCGC-CATCAGTGAg 3'
Energy: -23.830000 kCal/Mol
>bta-miR-677	bosTau6_refGene_NM_001080234
Query: 3' cagTCTT-CGACGAGTAGTCACTc 5'
:||| ||||: : |||||||
Ref: 5' cagGGAAGGCTGTGTCTCAGTGAg 3'
Energy: -26.110001 kCal/Mol
>bta-miR-677	bosTau6_refGene_NM_174697
Query: 3' cagTCTTCGACGAGT--AGTCACTc 5'
|| | :||| | |||||||
Ref: 5' aggAGCACTTGCCAAGGTCAGTGAg 3'
Energy: -22.830000 kCal/Mol
>bta-miR-677	bosTau6_refGene_NM_178323
Query: 3' cagTCTTCGACGAGT--AGTCACTc 5'
|| | :||| | |||||||
Ref: 5' aggAGCACTTGCCAAGGTCAGTGAg 3'
Energy: -22.830000 kCal/Mol
>bta-miR-677	bosTau6_refGene_NM_001201324
Query: 3' caGTCTTCGACG-AGTAGTCACTc 5'
| |||||||: | |||||||
Ref: 5' tcCCGAAGCTGTGCCCTCAGTGAa 3'
Energy: -21.610001 kCal/Mol
>bta-miR-677	bosTau6_refGene_NM_001081734
Query: 3' caGTCTTCGACGAGTAGTCACTc 5'
|:||:|| | : |||||||
Ref: 5' ttCGGAGGC--CATTTCAGTGAg 3'
Energy: -24.520000 kCal/Mol
>bta-miR-677	bosTau6_refGene_NM_001177740
Query: 3' caGTCTTCGAC-GAGTAGTCACTc 5'
|| |||| ||| |||||||
Ref: 5' atCAACTGCTGCCTCTTCAGTGAa 3'
Energy: -22.110001 kCal/Mol
>bta-miR-677	bosTau6_refGene_NM_001099385
Query: 3' cagtcttcGACGAGTAGTCACTc 5'
|||| |:|||||||
Ref: 5' cactctccCTGC-CGTCAGTGAa 3'
Energy: -20.700001 kCal/Mol
>bta-miR-677	bosTau6_refGene_NM_174638
Query: 3' caGTCTTCGAC--GAGTAGTCACTc 5'
||| ||:|| :|| |||||||
Ref: 5' taCAG-AGTTGTTTTCCTCAGTGAa 3'
Energy: -22.540001 kCal/Mol
>bta-miR-677	bosTau6_refGene_NM_001101105
Query: 3' caGTCTTCGACGAGT--------AGTCACTc 5'
||||: |||:||| |||||||
Ref: 5' tcCAGAGACTGTTCAGTGTGTGTTCAGTGAc 3'
Energy: -24.430000 kCal/Mol
>bta-miR-677	bosTau6_refGene_NM_001304328
Query: 3' cagtCTTCGACGAGTAGTCACTc 5'
|| | : |||||||||
Ref: 5' gattGATTATTTGCATCAGTGAg 3'
Energy: -20.340000 kCal/Mol
>bta-miR-677	bosTau6_refGene_NM_001192767
Query: 3' caGTCTTCGACGAG--TAGTCACTc 5'
| ||||:| |: :|||||||
Ref: 5' agCTGAAGTTAATTGGGTCAGTGAg 3'
Energy: -21.469999 kCal/Mol
>bta-miR-677	bosTau6_refGene_NM_001205853
Query: 3' caGTCTTCGACGA-GTAGTCACTc 5'
|| || ||||| |||||||||
Ref: 5' ggCAAAAACTGCTGCATCAGTGAt 3'
Energy: -23.459999 kCal/Mol
>bta-miR-677	bosTau6_refGene_NM_001078013
Query: 3' caGTCTTCGACGAGTAGTCACTc 5'
:| :: || |||||||||
Ref: 5' agTATGGTCTCAACATCAGTGAg 3'
Energy: -20.350000 kCal/Mol
>bta-miR-677	bosTau6_refGene_NM_001198991_1
Query: 3' caGTCTTCG-ACGAGT-AGTCACTc 5'
:|| ||| | |||| |||||||
Ref: 5' aaTAGCAGCATTCTCAGTCAGTGAa 3'
Energy: -20.290001 kCal/Mol
>bta-miR-677	bosTau6_refGene_NM_001206183
Query: 3' cagtcttcGACGAGTAGTCACTc 5'
|||| |||||||||
Ref: 5' gaggtccaCTGC-CATCAGTGAt 3'
Energy: -22.219999 kCal/Mol
>bta-miR-677	bosTau6_refGene_NM_001206183
Query: 3' caGTCTTCGACGAGTAGTCACTc 5'
| ||:|:|||| |||||||
Ref: 5' ctCCGAGGTTGCT--TCAGTGAa 3'
Energy: -22.430000 kCal/Mol
>bta-miR-677	bosTau6_refGene_NR_031081
Query: 3' caGTCTTCG-ACGAGTAGTCACTc 5'
||||| | ||| |:|||||||
Ref: 5' aaCAGAACCTTGC-CGTCAGTGAg 3'
Energy: -29.820000 kCal/Mol
>bta-miR-677	bosTau6_refGene_NM_001046343_0
Query: 3' cagtcTTCGACG----AGT-AGTCACTc 5'
|:||||| ||| |||||||
Ref: 5' agctcAGGCTGCCAGGTCAGTCAGTGAa 3'
Energy: -21.580000 kCal/Mol
>bta-miR-677	bosTau6_refGene_NM_001191383
Query: 3' caGTCTTCGACGAGTAGTCACTc 5'
|||::| | ||||||||
Ref: 5' atCAGGGGAT----ATCAGTGAa 3'
Energy: -20.799999 kCal/Mol
>bta-miR-677	bosTau6_refGene_NM_001075705
Query: 3' caGTCTTCGACGA--GT-AGTCACTc 5'
|||:|| ||:| || |||||||
Ref: 5' ctCAGGAG-TGTTGGCAGTCAGTGAc 3'
Energy: -22.910000 kCal/Mol
>bta-miR-677	bosTau6_refGene_NM_001205474
Query: 3' cagtcttcgACGAGTAGTCACTc 5'
|| |:|||||||
Ref: 5' agtgtgacaTGGCCGTCAGTGAg 3'
Energy: -22.190001 kCal/Mol
>bta-miR-677	bosTau6_refGene_NM_001101216
Query: 3' caGTCT---TCGAC-GAGT--AGTCACTc 5'
|||| | ||| ||:: |||||||
Ref: 5' gcCAGATATAACTGTCTTGTTTCAGTGAg 3'
Energy: -21.910000 kCal/Mol
>bta-miR-677	bosTau6_refGene_NM_001081624
Query: 3' caGTCTTCGACGAGTAGTCACTc 5'
:||||| | ||| |||||||
Ref: 5' ttTAGAAG-TCCTC-TCAGTGAa 3'
Energy: -21.549999 kCal/Mol
>bta-miR-677	bosTau6_refGene_NM_001045971
Query: 3' caGTCTTCGACGAGTAGTCACTc 5'
||||: || | |||||||
Ref: 5' caCAGAGAAGGC-C-TCAGTGAg 3'
Energy: -23.840000 kCal/Mol
>bta-miR-677	bosTau6_refGene_NM_001193129
Query: 3' caGTCTTCGACGAGTAGTCACTc 5'
||| :||||| | |||||||
Ref: 5' tcCAG-GGCTGC-C-TCAGTGAc 3'
Energy: -23.500000 kCal/Mol
>bta-miR-677	bosTau6_refGene_NM_001076905_4
Query: 3' caGTCTTCG--ACGAGTAGTCACTc 5'
||||:|| ||: |||||||
Ref: 5' acCAGAGGCAAACCTTTTCAGTGAa 3'
Energy: -21.389999 kCal/Mol
>bta-miR-677	bosTau6_refGene_NM_001206808
Query: 3' caGTCT--TCGA--CGAG--TAGTCACTc 5'
|||| |||| ||| :|||||||
Ref: 5' tcCAGAACAGCTCCCCTCTGGTCAGTGAg 3'
Energy: -25.180000 kCal/Mol
>bta-miR-677	bosTau6_refGene_NM_001075838
Query: 3' cagTCTTCGACGAG-----T-AGTCACTc 5'
|| : |||||: | |||||||
Ref: 5' acaAGCGTCTGCTTCGTGGACTCAGTGAg 3'
Energy: -21.270000 kCal/Mol
>bta-miR-677	bosTau6_refGene_NM_001206091
Query: 3' cagtCTTCGACGAGTAGTCACTc 5'
| | ||| :||||||||
Ref: 5' gtgtGCACCTGGCTATCAGTGAg 3'
Energy: -21.100000 kCal/Mol
>bta-miR-677	bosTau6_refGene_NM_001080243
Query: 3' caGTCTTCGACGAGTAGTCACTc 5'
||| | | | |: |||||||
Ref: 5' gaCAGCATC-GATTCTCAGTGAg 3'
Energy: -20.740000 kCal/Mol
>bta-miR-677	bosTau6_refGene_NM_001192827
Query: 3' cagtcttcgacgagTAGTCACTc 5'
:|||||||
Ref: 5' cgaccaaaacagagGTCAGTGAg 3'
Energy: -20.500000 kCal/Mol
>bta-miR-677	bosTau6_refGene_NM_001105626
Query: 3' cagtcttcgACGAGTAGTCACTc 5'
|||| :|||||||
Ref: 5' ggtatcaaaTGCT-GTCAGTGAg 3'
Energy: -21.120001 kCal/Mol
>bta-miR-677	bosTau6_refGene_NM_001076897
Query: 3' cagTCTTCGACGAGTAGTCACTc 5'
:|:||||| :|||||||
Ref: 5' gagGGGAGCTG-AGGTCAGTGAa 3'
Energy: -23.389999 kCal/Mol
>bta-miR-677	bosTau6_refGene_NM_001191443
Query: 3' caGTCTTC-GACGAGTAGTCACTc 5'
|||||| || :|| |||||||
Ref: 5' atCAGAAGACT-TTC-TCAGTGAt 3'
Energy: -23.320000 kCal/Mol
>bta-miR-677	bosTau6_refGene_NM_001192334
Query: 3' caGTCTTCGACGAGTAGTCACTc 5'
||| ||| |||||||||
Ref: 5' tgCAGTAGCAAAGCATCAGTGAg 3'
Energy: -27.110001 kCal/Mol
>bta-miR-677	bosTau6_refGene_NM_001081627
Query: 3' cagTCTT--CGACGA----GTAGTCACTc 5'
:||| |:||:| | |||||||
Ref: 5' tgaGGAACTGTTGTTTCGGCCTCAGTGAg 3'
Energy: -21.450001 kCal/Mol
>bta-miR-677	bosTau6_refGene_NM_001076818
Query: 3' cagTCTTCGACGAGTAGTCACTc 5'
:||: | |||||||||
Ref: 5' tggGGAGCCCAGGCATCAGTGAc 3'
Energy: -21.120001 kCal/Mol
>bta-miR-677	bosTau6_refGene_NM_174028
Query: 3' caGTCTTCGACGAGTAGTCACTc 5'
||| ||: | : |||||||
Ref: 5' agCAG-AGTGACGTCTCAGTGAg 3'
Energy: -22.280001 kCal/Mol
>bta-miR-677	bosTau6_refGene_NM_001102318_0
Query: 3' cagTCTTCGAC--GAGT-AGTCACTc 5'
|||:|||| :||| |||||||
Ref: 5' tagAGAGGCTGGCTTCACTCAGTGAa 3'
Energy: -25.330000 kCal/Mol
>bta-miR-677	bosTau6_refGene_NM_001045966
Query: 3' cagTCTTCGACGAGTAGTCACTc 5'
:||:|| || |||||||
Ref: 5' caaGGAGGCGGC---TCAGTGAg 3'
Energy: -22.090000 kCal/Mol
>bta-miR-677	bosTau6_refGene_NM_001077982
Query: 3' cagTCTTCGACGAGTAGTCACTc 5'
:|:: |||| | |||||||
Ref: 5' gagGGGGTCTGC-CTTCAGTGAc 3'
Energy: -20.420000 kCal/Mol
>bta-miR-677	bosTau6_refGene_NM_001035298
Query: 3' cagtcttCGACGAGTAGTCACTc 5'
|| |||||||||||
Ref: 5' aggggtcGCCCCTCATCAGTGAc 3'
Energy: -21.809999 kCal/Mol
>bta-miR-677	bosTau6_refGene_NM_001014867
Query: 3' caGT-CTTCGACGAGT-AGTCACTc 5'
|| |: |:|| | |||||||
Ref: 5' gcCATGGTGTTGAAAATTCAGTGAg 3'
Energy: -20.510000 kCal/Mol
>bta-miR-677	bosTau6_refGene_NM_174589
Query: 3' caGTCTTC----GAC-GAGTAGTCACTc 5'
|| ||| ||| | :||||||||
Ref: 5' tgCAAAAGGTTACTGCCATATCAGTGAg 3'
Energy: -24.510000 kCal/Mol
>bta-miR-677	bosTau6_refGene_NM_001105407
Query: 3' cagtcttCGACGAGTAGTCACTc 5'
|:||:|: |||||||
Ref: 5' ttgtcctGTTGTTT-TCAGTGAg 3'
Energy: -23.090000 kCal/Mol
>bta-miR-677	bosTau6_refGene_NM_001205812
Query: 3' cagtcttcgacGAGTAGTCACTc 5'
| | |||||||
Ref: 5' aagggtccccaCCCTTCAGTGAg 3'
Energy: -21.139999 kCal/Mol
>bta-miR-677	bosTau6_refGene_NM_001081528
Query: 3' caGTCTTCGACGAGT--AGTCACTc 5'
| ||: |||||:: |||||||
Ref: 5' -aCTGAGCCTGCTTGATTCAGTGAt 3'
Energy: -21.260000 kCal/Mol
>bta-miR-677	bosTau6_refGene_NM_001098007
Query: 3' caGTCTTCGACGAGT-AGTCACTc 5'
|||::| || || |||||||
Ref: 5' agCAGGGG--GCCCATTCAGTGAg 3'
Energy: -24.440001 kCal/Mol
>bta-miR-677	bosTau6_refGene_NM_001191245
Query: 3' cagTCTTCGACGA---GT----AGTCACTc 5'
:||:||| || || |||||||
Ref: 5' tgaGGAGGCTTCTGAGCAAGCTTCAGTGAg 3'
Energy: -22.590000 kCal/Mol
>bta-miR-677	bosTau6_refGene_NM_001100293
Query: 3' cagtcttCGACG-AGTAGTCACTc 5'
||||: | |||||||
Ref: 5' cttctctGCTGTGCCTTCAGTGAg 3'
Energy: -21.049999 kCal/Mol
>bta-miR-677	bosTau6_refGene_NM_001014382
Query: 3' cagTCTTCGACGAGT--AGTCACTc 5'
|| :|| |||| |||||||
Ref: 5' cagAGTGGCCTCTCATCTCAGTGAg 3'
Energy: -24.190001 kCal/Mol
>bta-miR-677	bosTau6_refGene_NM_001034779
Query: 3' caGTCTTCGACGAGTAGTCACTc 5'
| | ||| || :|||||||
Ref: 5' atCTGCAGC-ACTGGTCAGTGAg 3'
Energy: -22.860001 kCal/Mol
>bta-miR-677	bosTau6_refGene_NM_001098068
Query: 3' caGTCTTCGACGAGTAGTCACTc 5'
::| :| | | :|||||||
Ref: 5' gcTGGTGGGTTCCAGTCAGTGAg 3'
Energy: -21.299999 kCal/Mol
>bta-miR-677	bosTau6_refGene_NM_001206814_3
Query: 3' cagtcttcgacgaGTAGTCACTc 5'
::|||||||
Ref: 5' ctgctcccagagaTGTCAGTGAg 3'
Energy: -21.700001 kCal/Mol
>bta-miR-677	bosTau6_refGene_NM_001081578
Query: 3' caGTCTTC-GACGAGTAGTCACTc 5'
|||||| | || |||||||
Ref: 5' atCAGAAGTCAGC---TCAGTGAt 3'
Energy: -20.340000 kCal/Mol
>bta-miR-677	bosTau6_refGene_NM_001083496
Query: 3' caGTCTTC---GACGA---GTAGTCACTc 5'
|||:|| :| || |||||||||
Ref: 5' taCAGGAGTGATTCCTCAACATCAGTGAa 3'
Energy: -23.040001 kCal/Mol
>bta-miR-677	bosTau6_refGene_NM_001077138
Query: 3' caGTCT-TCGACGAGT-AGTCACTc 5'
|||| | || | |||||||
Ref: 5' atCAGAGAAATGAGAAGTCAGTGAa 3'
Energy: -20.469999 kCal/Mol
>bta-miR-677	bosTau6_refGene_NM_001145131
Query: 3' caGTCTTCGACGAGTAGTCACTc 5'
||| :|:||| :|||||||
Ref: 5' ggCAGCGGTTGCCAGTCAGTGAa 3'
Energy: -24.879999 kCal/Mol
>bta-miR-677	bosTau6_refGene_NM_001083449
Query: 3' cagtCTTCGACGAGTAGTCACTc 5'
|:| :||:|: |||||||
Ref: 5' gaatGGATTTGTTT-TCAGTGAg 3'
Energy: -20.459999 kCal/Mol
>bta-miR-677	bosTau6_refGene_NM_001008666
Query: 3' caGTC-TTCGA-----CGAGTAGTCACTc 5'
||| |||:| || |||||||||
Ref: 5' gaCAGCAAGTTTTTTGGCACATCAGTGAa 3'
Energy: -22.299999 kCal/Mol
>bta-miR-677	bosTau6_refGene_NM_001046572
Query: 3' cagtcTTCGACG-AGTAGTCACTc 5'
|:|: || :||||||||
Ref: 5' ctctcAGGTGGCAGTATCAGTGAg 3'
Energy: -24.850000 kCal/Mol
>bta-miR-677	bosTau6_refGene_NM_001192183
Query: 3' caGTCTTCGACGAGTAGTCACTc 5'
|| |: ||| | |||||||
Ref: 5' caCACAGCCTGGGC-TCAGTGAg 3'
Energy: -21.990000 kCal/Mol
>bta-miR-677	bosTau6_refGene_NM_001046209
Query: 3' cagTCTTCGACGAG----TAGTCACTc 5'
||::||| ||| |||||||
Ref: 5' aagAGGGGCT-CTCTGTGCTCAGTGAt 3'
Energy: -21.000000 kCal/Mol
>bta-miR-677	bosTau6_refGene_NM_001100321_1
Query: 3' cagTCTTCGACGA-GTAGTCACTc 5'
|||:| ||| ::|||||||
Ref: 5' ggaAGAGG-GGCTATGTCAGTGAg 3'
Energy: -24.080000 kCal/Mol
>bta-miR-677	bosTau6_refGene_NM_001075950
Query: 3' cagTCTTCGAC-GAGTAGTCACTc 5'
|||| ||| |||||||||||
Ref: 5' cagAGAAACTGACTCATCAGTGAc 3'
Energy: -26.950001 kCal/Mol
>bta-miR-677	bosTau6_refGene_NM_001105424
Query: 3' caGTCT--TCGACGAGTAGTCACTc 5'
:||| |||| ||| |||||||
Ref: 5' aaTAGACCAGCT-CTCTTCAGTGAa 3'
Energy: -21.850000 kCal/Mol
>bta-miR-677	bosTau6_refGene_NM_001193217
Query: 3' cagtCTTCGACG-AGT-AGTCACTc 5'
||| |||| ||| |||||||
Ref: 5' ccttGAACCTGCATCACTCAGTGAa 3'
Energy: -20.240000 kCal/Mol
>bta-miR-677	bosTau6_refGene_NM_001098855
Query: 3' cagtCTTCG--ACGAGTAGTCACTc 5'
|:||| | |: |||||||
Ref: 5' tgtcGGAGCAGAGATTCTCAGTGAa 3'
Energy: -20.629999 kCal/Mol
>bta-miR-677	bosTau6_refGene_NM_001076085
Query: 3' caGTCTTCGACGAGT-AGTCACTc 5'
||||:| ||:| : |||||||
Ref: 5' gcCAGAGGATGTTGGCTCAGTGAt 3'
Energy: -21.830000 kCal/Mol
>bta-miR-677	bosTau6_refGene_NM_001103247_0
Query: 3' caGTCTTCGACGAGTAGTCACTc 5'
|||:||| || | |||||||
Ref: 5' caCAGGAGC-GC-C-TCAGTGAa 3'
Energy: -24.820000 kCal/Mol
>bta-miR-677	bosTau6_refGene_NM_001046576
Query: 3' cagtCTT-CGACGA-GT-AGTCACTc 5'
||| ||||| || |||||||
Ref: 5' aaatGAATTCTGCTGCAGTCAGTGAg 3'
Energy: -23.430000 kCal/Mol
>bta-miR-677	bosTau6_refGene_NM_001082460
Query: 3' caGTCTTCG-ACGAGTAGTCACTc 5'
|||| | | ||: |||||||
Ref: 5' atCAGATTCATCCTTCTCAGTGAg 3'
Energy: -21.740000 kCal/Mol
>bta-miR-677	bosTau6_refGene_NM_001206274
Query: 3' caGTCTTCGACGAGTAGTCACTc 5'
|||::| | | |||||||
Ref: 5' gaCAGGGG--GAACCTCAGTGAg 3'
Energy: -21.950001 kCal/Mol
>bta-miR-677	bosTau6_refGene_NM_001192935
Query: 3' cagtcttCGACGAG-TAGTCACTc 5'
|:| ||: :|||||||
Ref: 5' tgcctctGTTCCTTGGTCAGTGAg 3'
Energy: -21.959999 kCal/Mol
>bta-miR-677	bosTau6_refGene_NM_174695
Query: 3' caGTCT-TC-GACGAGTAGTCACTc 5'
|||| || |||:| |||||||
Ref: 5' aaCAGACAGTCTGTT--TCAGTGAc 3'
Energy: -20.750000 kCal/Mol
>bta-miR-677	bosTau6_refGene_NM_001101992
Query: 3' caGTCTTCGA----CGAGTAGTCACTc 5'
:|||:| | | | :|||||||
Ref: 5' atTAGAGGGTTAAGGATAGTCAGTGAg 3'
Energy: -22.010000 kCal/Mol
>bta-miR-677	bosTau6_refGene_NM_174174
Query: 3' cagTCTTCGACGAGTAGTCACTc 5'
:||| ||| |||||||||
Ref: 5' ttgGGAACCTG-GCATCAGTGAc 3'
Energy: -21.209999 kCal/Mol
>bta-miR-677	bosTau6_refGene_NM_001075341
Query: 3' cagTCTTCGACGAGTAGTCACTc 5'
:|:|| || :|||||||
Ref: 5' ctaGGGAGATG-GAGTCAGTGAg 3'
Energy: -21.670000 kCal/Mol
>bta-miR-677	bosTau6_refGene_NM_001046291
Query: 3' tgTCTCTCG--AACGGGAACATAt 5'
||| ||| ||::|||||||
Ref: 5' tcAGA-AGCCACTGTTCTTGTATt 3'
Energy: -21.090000 kCal/Mol
>bta-miR-381	bosTau6_refGene_NM_001206393
Query: 3' tgTCTCTCGAACG---GGAACATAt 5'
||||: ||| | :|||||||
Ref: 5' ccAGAGGCCTTCCTTTTCTTGTATa 3'
Energy: -21.850000 kCal/Mol
>bta-miR-381	bosTau6_refGene_NM_001098096
Query: 3' tgtctctCGA-ACGGGAACATAt 5'
||| ||||||||||
Ref: 5' actggctGCTGGGCCCTTGTATa 3'
Energy: -25.430000 kCal/Mol
>bta-miR-381	bosTau6_refGene_NM_001035414
Query: 3' tgtcTCTCGAACGGGAACATAt 5'
:|||||| |||||||||
Ref: 5' -actGGAGCTT-CCCTTGTATc 3'
Energy: -24.250000 kCal/Mol
>bta-miR-381	bosTau6_refGene_NM_001034542
Query: 3' tgTCTCTCGAACGGGAACATAt 5'
|||||| | |||||||
Ref: 5' gcAGAGAG---G-ACTTGTATg 3'
Energy: -21.370001 kCal/Mol
>bta-miR-381	bosTau6_refGene_NM_001075912
Query: 3' tgTCTC-TCGAACGG-GAACATAt 5'
|||| |:|| |: |||||||
Ref: 5' acAGAGTTGTTTCCTACTTGTATt 3'
Energy: -20.299999 kCal/Mol
>bta-miR-381	bosTau6_refGene_NM_001045945
Query: 3' tgTCTCTCGAACGG-----GAACATAt 5'
| |||| |||: |||||||
Ref: 5' atACAGAGACTGCTACAAACTTGTATa 3'
Energy: -21.930000 kCal/Mol
>bta-miR-381	bosTau6_refGene_NM_001101877
Query: 3' tgtctcTCGAACGGGAACATAt 5'
||| ||||||||||
Ref: 5' cgtgccAGC-AGCCCTTGTATa 3'
Energy: -20.160000 kCal/Mol
>bta-miR-381	bosTau6_refGene_NM_001099704
Query: 3' tgTCTCTCGA--AC---GGGAACATAt 5'
| |||||| || :|||||||
Ref: 5' ccACAGAGCTCATGGGAGTCTTGTATa 3'
Energy: -20.620001 kCal/Mol
>bta-miR-381	bosTau6_refGene_NM_001101246
Query: 3' tgTCTCTCG------AACGGGAACATAt 5'
||:|||| || :|||||||
Ref: 5' tcAGGGAGCATATTATTTATCTTGTATg 3'
Energy: -22.520000 kCal/Mol
>bta-miR-381	bosTau6_refGene_NM_001076391
Query: 3' tgTCTCTCGAAC--GGGAACATAt 5'
:|:|:||| | :|||||||
Ref: 5' gaGGGGGGCTGGGTATCTTGTATa 3'
Energy: -23.059999 kCal/Mol
>bta-miR-381	bosTau6_refGene_NM_001081618_1
Query: 3' tgTCTCTCGAAC---GGGAACATAt 5'
||| ||:| | |||||||||
Ref: 5' acAGAAAGTTGGGAACCCTTGTATa 3'
Energy: -24.790001 kCal/Mol
>bta-miR-381	bosTau6_refGene_NM_001191391
Query: 3' tgtcTCT-CGAACGGGAACATAt 5'
||| || ||:|||||||
Ref: 5' gtcaAGATGCAGGCTCTTGTATa 3'
Energy: -22.209999 kCal/Mol
>bta-miR-381	bosTau6_refGene_NM_001033616
Query: 3' tgTCTCTCGAACGGGAACATAt 5'
:||| : ||| |||||||
Ref: 5' caGGAGTATGTGCGCTTGTATa 3'
Energy: -22.580000 kCal/Mol
>bta-miR-381	bosTau6_refGene_NM_001034342
Query: 3' tgtctcTCGAACGGGAACATAt 5'
||||| |||||||||
Ref: 5' ttactcAGCTTCCCCTTGTATt 3'
Energy: -20.760000 kCal/Mol
>bta-miR-381	bosTau6_refGene_NM_001282453
Query: 3' tgtctcTCGAACGGGAACATAt 5'
||||| |||||||||
Ref: 5' ttactcAGCTTCCCCTTGTATt 3'
Energy: -20.760000 kCal/Mol
>bta-miR-381	bosTau6_refGene_NM_001282452
Query: 3' tgtCTCTCGAACGGGAACATAt 5'
|||:|||| |||||||
Ref: 5' gctGAGGGCTT-AACTTGTATg 3'
Energy: -23.430000 kCal/Mol
>bta-miR-381	bosTau6_refGene_NM_001083711
Query: 3' tgtcTCTCGAACGGGAACATAt 5'
||| ||| :||||||||
Ref: 5' tttcAGATCTTATCCTTGTATg 3'
Energy: -21.180000 kCal/Mol
>bta-miR-381	bosTau6_refGene_NM_001078062
Query: 3' tgtCTCTCGAACGG-GAACATAt 5'
| |:||| ||| |||||||
Ref: 5' tctGTGGGCTGGCCACTTGTATa 3'
Energy: -23.770000 kCal/Mol
>bta-miR-381	bosTau6_refGene_NM_001038045
Query: 3' tgtcTCTCGAACGGGAACATAt 5'
:|||||| |||||||
Ref: 5' tacaGGAGCTT---CTTGTATg 3'
Energy: -22.889999 kCal/Mol
>bta-miR-381	bosTau6_refGene_NM_174549_1
Query: 3' tgTCTCTCGAACGGGAACATAt 5'
| |||| |||||||||||
Ref: 5' acAAAGAG-ATGCCCTTGTATt 3'
Energy: -26.629999 kCal/Mol
>bta-miR-381	bosTau6_refGene_NM_001191228
Query: 3' tgTCTCTCGAACGGGAACATAt 5'
|||||||| | |||||||
Ref: 5' ttAGAGAGCT--CACTTGTATa 3'
Energy: -24.299999 kCal/Mol
>bta-miR-381	bosTau6_refGene_NM_001038533
Query: 3' tgtcTCTCGA--ACGGGAACATAt 5'
| | || |||||||||||
Ref: 5' gggaAAAACTGATGCCCTTGTATa 3'
Energy: -21.170000 kCal/Mol
>bta-miR-381	bosTau6_refGene_NM_001075286
Query: 3' tgtCTCTCGAAC---------GGGAACATAt 5'
||||||||| |||||||||
Ref: 5' cctGAGAGCTTGGAACTGTCACCCTTGTATt 3'
Energy: -28.590000 kCal/Mol
>bta-miR-381	bosTau6_refGene_NM_173918
Query: 3' tgTCTCTCGAACGGGAACATAt 5'
||||| : |::|||||||
Ref: 5' acAGAGAATGAGTTCTTGTATt 3'
Energy: -22.320000 kCal/Mol
>bta-miR-381	bosTau6_refGene_NM_001102204
Query: 3' tgTCTCTCGAACGG-GAACATAt 5'
||:||| ||| |||||||
Ref: 5' atAGGGAG---GCCTCTTGTATt 3'
Energy: -22.410000 kCal/Mol
>bta-miR-381	bosTau6_refGene_NM_001083701
Query: 3' tgTCTCT-CGAAC-GGGAACATAt 5'
||||| ||| | |:|||||||
Ref: 5' aaAGAGATGCTAGACTCTTGTATc 3'
Energy: -21.430000 kCal/Mol
>bta-miR-381	bosTau6_refGene_NM_001082428
Query: 3' tgTCTCTCGAACGGGAACATAt 5'
||:| || :||||||||
Ref: 5' ggAGGGTGCAGCTCCTTGTATg 3'
Energy: -23.549999 kCal/Mol
>bta-miR-381	bosTau6_refGene_NM_205789
Query: 3' tgtcTCTCGAACGGGAACATAt 5'
||:| ||||||||||
Ref: 5' gtccAGGG-AAGCCCTTGTATt 3'
Energy: -24.040001 kCal/Mol
>bta-miR-381	bosTau6_refGene_NM_001206822
Query: 3' tgtctCTCGAACGGGAACATAt 5'
|:||||| ||||||||
Ref: 5' tctctGGGCTTG-CCTTGTATa 3'
Energy: -23.450001 kCal/Mol
>bta-miR-381	bosTau6_refGene_NM_001302936
Query: 3' tgtcTCTCGAACGGGAACATAt 5'
:|||: | :|||||||
Ref: 5' cacaGGAGTCTTATCTTGTATg 3'
Energy: -21.450001 kCal/Mol
>bta-miR-381	bosTau6_refGene_NM_001077136
Query: 3' tgTCTCTCGAACGG-GAACATAt 5'
| :|||| |||| |||||||
Ref: 5' ctATGGAGCATGCCTCTTGTATt 3'
Energy: -22.440001 kCal/Mol
>bta-miR-381	bosTau6_refGene_NM_001083473
Query: 3' tgTCTCTCGA-AC-GGGAACATAt 5'
|||| ||| || |||||||
Ref: 5' acAGAG-GCTCTGAAACTTGTATa 3'
Energy: -24.309999 kCal/Mol
>bta-miR-381	bosTau6_refGene_NM_001105634
Query: 3' tgTCTCTCGA-AC-GGGAACATAt 5'
|||| ||| || |||||||
Ref: 5' acAGAG-GCTCTGAAACTTGTATa 3'
Energy: -24.309999 kCal/Mol
>bta-miR-381	bosTau6_refGene_NM_001278653
Query: 3' tgtcTC-TCGAAC--GGGAACATAt 5'
|| ||:||| |||||||||
Ref: 5' gtctAGTAGTTTGTCCCCTTGTATa 3'
Energy: -22.629999 kCal/Mol
>bta-miR-381	bosTau6_refGene_NM_001192043
Query: 3' tgTCTCTCGAAC--------GGGAACATAt 5'
||:|||:||| :||||||||
Ref: 5' gaAGGGAGTTTGGGCCCCACTCCTTGTATt 3'
Energy: -25.240000 kCal/Mol
>bta-miR-381	bosTau6_refGene_NM_001099389
Query: 3' tgtctCTCGAACGGGAACATAt 5'
||| || |||||||||
Ref: 5' cacttGAG-TTCCCCTTGTATg 3'
Energy: -21.309999 kCal/Mol
>bta-miR-381	bosTau6_refGene_NM_001046374
Query: 3' tgtcTCTCGAACG-GGAACATAt 5'
|||||| | ||||||||
Ref: 5' ggcaAGAGCTGCCACCTTGTATg 3'
Energy: -24.389999 kCal/Mol
>bta-miR-381	bosTau6_refGene_NM_001102174
Query: 3' tgTCTCTCGAACGGGAACATAt 5'
||:|:|:| |||||||||
Ref: 5' gaAGGGGGTT--CCCTTGTATc 3'
Energy: -23.160000 kCal/Mol
>bta-miR-381	bosTau6_refGene_NM_001076012
Query: 3' tgtctctCGAACGGGAACATAt 5'
|: |||:|||||||
Ref: 5' gggctttGTATGCTCTTGTATa 3'
Energy: -20.790001 kCal/Mol
>bta-miR-381	bosTau6_refGene_NM_001192432
Query: 3' tgTCTCTCGA--ACGGGAACATAt 5'
| || ||| ||||||||||
Ref: 5' ccACAG-GCTCAGGCCCTTGTATt 3'
Energy: -23.299999 kCal/Mol
>bta-miR-381	bosTau6_refGene_NM_001100321_1
Query: 3' tgtCTCTCGAACGGGAACATAt 5'
|| ||||| |||||||||
Ref: 5' attGA-AGCTT-CCCTTGTATc 3'
Energy: -20.010000 kCal/Mol
>bta-miR-381	bosTau6_refGene_NM_001034542
Query: 3' tgtcTCTCGAA-CGGGAACATAt 5'
:| |||| |||||||||
Ref: 5' tctaGGTGCTTCACCCTTGTATa 3'
Energy: -22.520000 kCal/Mol
>bta-miR-381	bosTau6_refGene_NM_001098463
Query: 3' tgTCTCTCGAACG-GGAACATAt 5'
|||| ||| |: ||||||||
Ref: 5' ttAGAGTGCTGGTACCTTGTATa 3'
Energy: -24.549999 kCal/Mol
>bta-miR-381	bosTau6_refGene_NM_001075744
Query: 3' tgtCTCTCGAACGGGAACATAt 5'
|||:| || ||||||||
Ref: 5' cctGAGGGGCTG-CCTTGTATt 3'
Energy: -20.190001 kCal/Mol
>bta-miR-381	bosTau6_refGene_NM_001078131
Query: 3' tctCCAGCTGGCACATTACACg 5'
|| |::| |||||||||
Ref: 5' ggcGGGAGGTC-TGTAATGTGa 3'
Energy: -22.250000 kCal/Mol
>bta-miR-323	bosTau6_refGene_NM_001076172
Query: 3' tcTCCAGCTGGCACATTACACg 5'
||||:| : | |||||||
Ref: 5' agAGGTTG-TGTTTTAATGTGg 3'
Energy: -20.780001 kCal/Mol
>bta-miR-323	bosTau6_refGene_NM_001302948
Query: 3' tcTCCAGCTGGCACATTACACg 5'
:|| | |:| ||||||||
Ref: 5' gaGGGACCCCTG-GTAATGTGg 3'
Energy: -20.900000 kCal/Mol
>bta-miR-323	bosTau6_refGene_NM_001110445
Query: 3' tctcCAGCTGGCAC-ATTACACg 5'
||:|||:||| |||||||
Ref: 5' ttgaGTTGACTGTGATAATGTGa 3'
Energy: -26.740000 kCal/Mol
>bta-miR-323	bosTau6_refGene_NM_001098719
Query: 3' tcTCCAGCTGGCACATTACACg 5'
||||| :::|| |||||||
Ref: 5' aaAGGTCTGTTGT-TAATGTGa 3'
Energy: -20.049999 kCal/Mol
>bta-miR-323	bosTau6_refGene_NM_001191152
Query: 3' tctcCAGC-TGGCACATTACACg 5'
|||| |::| |||||||
Ref: 5' aggtGTCGCATTGGTTAATGTGg 3'
Energy: -20.120001 kCal/Mol
>bta-miR-323	bosTau6_refGene_NM_001206087
Query: 3' tcTCCAGCTGGCACATTACACg 5'
||||: ||| ||||||||
Ref: 5' tgAGGTTTCCCGGGTAATGTGa 3'
Energy: -26.580000 kCal/Mol
>bta-miR-323	bosTau6_refGene_NM_001191133
Query: 3' tcTCCAGCT--GGCAC-ATTACACg 5'
||| :|| | ||| |||||||
Ref: 5' taAGGATGAATCAGTGATAATGTGa 3'
Energy: -20.330000 kCal/Mol
>bta-miR-323	bosTau6_refGene_NM_001191133
Query: 3' tctccaGCTGGCACATTACACg 5'
:|:::||||||||||
Ref: 5' tacacaTGGTTGTGTAATGTGt 3'
Energy: -23.719999 kCal/Mol
>bta-miR-323	bosTau6_refGene_NM_001256559
Query: 3' tctcCAGCTGGCACATTACACg 5'
||| :|| |||||||||
Ref: 5' cgtcGTCTGCCCTGTAATGTGg 3'
Energy: -20.260000 kCal/Mol
>bta-miR-323	bosTau6_refGene_NM_001076009
Query: 3' tctccAGCTGGCACATTACACg 5'
|:|:|:||||||||||
Ref: 5' attctTTGGCTGTGTAATGTGt 3'
Energy: -25.389999 kCal/Mol
>bta-miR-323	bosTau6_refGene_NM_001083437
Query: 3' tcTCCAGCTGGCACATTACACg 5'
||| || : |||||||||
Ref: 5' ggAGGGAGAATCTGTAATGTGt 3'
Energy: -23.600000 kCal/Mol
>bta-miR-323	bosTau6_refGene_NM_001205869
Query: 3' tcTCCAG--CTGGCACATTACACg 5'
||||| |||| |||||||
Ref: 5' gtAGGTCAGGACCTCATAATGTGt 3'
Energy: -20.770000 kCal/Mol
>bta-miR-323	bosTau6_refGene_NM_001035486
Query: 3' tctCCA--GCTGGCACATTACACg 5'
||| :|||| ||||||||
Ref: 5' tgtGGTTGTGACCAAGTAATGTGc 3'
Energy: -24.480000 kCal/Mol
>bta-miR-323	bosTau6_refGene_NM_001170532
Query: 3' tctCCA--GCTGGCACATTACACg 5'
||| :|||| ||||||||
Ref: 5' tgtGGTTGTGACCAAGTAATGTGc 3'
Energy: -24.480000 kCal/Mol
>bta-miR-323	bosTau6_refGene_NM_001076082
Query: 3' tcTCC-AGCTGGC-AC-ATTACACg 5'
||| :||: | || |||||||
Ref: 5' cgAGGAGTGATGGATGTTAATGTGt 3'
Energy: -21.260000 kCal/Mol
>bta-miR-323	bosTau6_refGene_NM_001046576
Query: 3' tcTCCAGCTGGCACATTACACg 5'
||||| |::|| |||||||
Ref: 5' ttAGGTC-ATTGT-TAATGTGc 3'
Energy: -22.910000 kCal/Mol
>bta-miR-323	bosTau6_refGene_NM_001192974
Query: 3' tctcCAGCTGGCACATTACACg 5'
| ||:|:| ||||||||
Ref: 5' ctttGGCGGCTGAGTAATGTGg 3'
Energy: -23.240000 kCal/Mol
>bta-miR-323	bosTau6_refGene_NM_001083658
Query: 3' tctgcaCCTGGTGTAATGTAt 5'
|||| :|||||||
Ref: 5' aagaagGGACACTATTACATa 3'
Energy: -20.160000 kCal/Mol
>bta-miR-380-3p	bosTau6_refGene_NM_001191544
Query: 3' tctGCACC-TGGTG-TAATGTAt 5'
:|||| |||| |||||||
Ref: 5' attTGTGGCTCCACAATTACATc 3'
Energy: -20.309999 kCal/Mol
>bta-miR-380-3p	bosTau6_refGene_NM_001191418
Query: 3' tctgcACCTGGTG----TAATGTAt 5'
|| ||||| |||||||
Ref: 5' ggagaTGTACCACTTCAATTACATa 3'
Energy: -20.440001 kCal/Mol
>bta-miR-380-3p	bosTau6_refGene_NM_176638_1
Query: 3' tctgCACCTGG-TGTAATGTAt 5'
||||:|: | |||||||
Ref: 5' gttgGTGGGCTAAAATTACATa 3'
Energy: -20.170000 kCal/Mol
>bta-miR-380-3p	bosTau6_refGene_NM_001101286
Query: 3' ttACATACAAGAGACTAGTTGg 5'
|| || |:| ||||||||
Ref: 5' tgTGGATTCTTTATGATCAACc 3'
Energy: -21.309999 kCal/Mol
>bta-miR-411c-5p	bosTau6_refGene_NM_001077064_1
Query: 3' ttACATACAAGAG--ACTAGTTGg 5'
|||: ||||| ||||||||
Ref: 5' caTGTGGTTTCTCATTGATCAACc 3'
Energy: -23.840000 kCal/Mol
>bta-miR-411c-5p	bosTau6_refGene_NM_001034385
Query: 3' ttacATACAAGAGACTAGTTGg 5'
| | |:||||||||||
Ref: 5' ctatTTTAATTTCTGATCAACc 3'
Energy: -21.030001 kCal/Mol
>bta-miR-411c-5p	bosTau6_refGene_NM_001081604
Query: 3' ttACATACAAGAG-ACTAGTTGg 5'
|| || ||||| ||||||||
Ref: 5' caTGCATCTTCTCTTGATCAACc 3'
Energy: -23.240000 kCal/Mol
>bta-miR-411c-5p	bosTau6_refGene_NM_001078081
Query: 3' gcttaAGTAGTGCCGGTCGGAGa 5'
|||||| | :|||||||
Ref: 5' ctccaTCATCA-GCTCAGCCTCt 3'
Energy: -24.750000 kCal/Mol
>bta-miR-485	bosTau6_refGene_NM_001205885
Query: 3' gcTTAAGT---AGTGCCGGTCGGAGa 5'
|| ||| |: | ||||||||
Ref: 5' tgAAATCAGACTTTC-TCCAGCCTCt 3'
Energy: -22.340000 kCal/Mol
>bta-miR-485	bosTau6_refGene_NM_001206538
Query: 3' gcTTAAGTAGTGCCGGTCGGAGa 5'
|| ||| |||| |||||||
Ref: 5' aaAAGTCA--ACGGACAGCCTCa 3'
Energy: -22.700001 kCal/Mol
>bta-miR-485	bosTau6_refGene_NM_001100327
Query: 3' gcttaagtaGTGC-CGGTCGGAGa 5'
|| | | |||||||
Ref: 5' agacgactgCAGGAGACAGCCTCa 3'
Energy: -20.490000 kCal/Mol
>bta-miR-485	bosTau6_refGene_NM_001100327
Query: 3' gcttaagtagTGC-CGGTCGGAGa 5'
:|| | |||||||
Ref: 5' ggtgtcggggGCGAGGCAGCCTCc 3'
Energy: -22.549999 kCal/Mol
>bta-miR-485	bosTau6_refGene_NM_001102183
Query: 3' gcttaAGTAGTGCCGGTCGGAGa 5'
|| |:|| |||||||
Ref: 5' ctggcTCTGCGCGCGCAGCCTCc 3'
Energy: -21.049999 kCal/Mol
>bta-miR-485	bosTau6_refGene_NM_001035297
Query: 3' gcttaagtagtgCCGGTCGGAGa 5'
|| |||||||
Ref: 5' gggcgtccggggGGGCAGCCTCt 3'
Energy: -24.969999 kCal/Mol
>bta-miR-485	bosTau6_refGene_NM_001035297
Query: 3' gcTTAAGTAGTGCCGGTCGGAGa 5'
|| || | ||||||||
Ref: 5' ggAACACAGGAGCTCCAGCCTCa 3'
Energy: -21.200001 kCal/Mol
>bta-miR-485	bosTau6_refGene_NM_001102487
Query: 3' gcttaAGTAGTGCC----GGTCGGAGa 5'
| | ||:|| :|||||||
Ref: 5' ggccaTAAACATGGTCCTTCAGCCTC- 3'
Energy: -20.629999 kCal/Mol
>bta-miR-485	bosTau6_refGene_NM_001314064
Query: 3' gcttaaGTAGTGCCGGTCGGAGa 5'
|:| || ||||||||
Ref: 5' gtctggCGTGAC-CCCAGCCTCa 3'
Energy: -20.809999 kCal/Mol
>bta-miR-485	bosTau6_refGene_NM_001114514
Query: 3' gcttaAGTAGTGCCG--GTCGGAGa 5'
|||| |: || |||||||
Ref: 5' ggttaTCATGATTGCGACAGCCTCa 3'
Energy: -20.430000 kCal/Mol
>bta-miR-485	bosTau6_refGene_NM_001103103_1
Query: 3' gcttaAGTAGTGCCG--GTCGGAGa 5'
|||| |: || |||||||
Ref: 5' ggttaTCATGATTGCGACAGCCTCa 3'
Energy: -20.430000 kCal/Mol
>bta-miR-485	bosTau6_refGene_NR_146805_6
Query: 3' gcttaagtagtgCCGGTCGGAGa 5'
||||||||||
Ref: 5' agaacctgcaggGGCCAGCCTCt 3'
Energy: -25.889999 kCal/Mol
>bta-miR-485	bosTau6_refGene_NM_001081585
Query: 3' gcttaAGTAGTGCCGGTCGGAGa 5'
| || :: ||||||||
Ref: 5' cgtggTGATGGTCCCCAGCCTCc 3'
Energy: -21.670000 kCal/Mol
>bta-miR-485	bosTau6_refGene_NM_001076449
Query: 3' gcttaagtAGTGCCG--GTCGGAGa 5'
|| | || |||||||
Ref: 5' aagggggcTCCCAGCTGCAGCCTCt 3'
Energy: -21.150000 kCal/Mol
>bta-miR-485	bosTau6_refGene_NM_001075781
Query: 3' gcttAAGTAG-TGCCGGTCGGAGa 5'
| | || :: |||||||||
Ref: 5' ccttTCCCTCTGTTGCCAGCCTCt 3'
Energy: -20.879999 kCal/Mol
>bta-miR-485	bosTau6_refGene_NM_001079791
Query: 3' gcttaagTAGTGCCGGTCGGAGa 5'
:| :||| |||||||
Ref: 5' ggtggggGTGGCGG-CAGCCTCa 3'
Energy: -23.639999 kCal/Mol
>bta-miR-485	bosTau6_refGene_NM_001192153
Query: 3' gcttaAGTAGTGCCGGTCGGAGa 5'
|:||||| ||||||||
Ref: 5' gcccaTTATCAC-CCCAGCCTCc 3'
Energy: -23.850000 kCal/Mol
>bta-miR-485	bosTau6_refGene_NM_001035384
Query: 3' gcttaaGTAGTGCC-GGTCGGAGa 5'
|:| |:|| ||||||||
Ref: 5' ccgaggCGT-ATGGCCCAGCCTCg 3'
Energy: -28.760000 kCal/Mol
>bta-miR-485	bosTau6_refGene_NM_174766
Query: 3' gcttAAGTAG-TGCCG--GTCGGAGa 5'
| | || |||| |||||||
Ref: 5' tgccTCCCTCTCCGGCCACAGCCTCt 3'
Energy: -24.010000 kCal/Mol
>bta-miR-485	bosTau6_refGene_NM_001114170
Query: 3' gcttaagtagtgcCGGTCGGAGa 5'
|||||||||
Ref: 5' gcttgagaattttGCCAGCCTCc 3'
Energy: -21.200001 kCal/Mol
>bta-miR-485	bosTau6_refGene_NM_001191273
Query: 3' gcttaaGTAGTGC-CGGTCGGAGa 5'
|||:: | |||||||||
Ref: 5' agagagCATTGAGAGCCAGCCTCt 3'
Energy: -28.370001 kCal/Mol
>bta-miR-485	bosTau6_refGene_NM_001077995_0
Query: 3' gcttaagtagtgccGGTCGGAGa 5'
:|||||||
Ref: 5' aaacctgcgggtttTCAGCCTCt 3'
Energy: -21.490000 kCal/Mol
>bta-miR-485	bosTau6_refGene_NM_001046612
Query: 3' gctTAAGTAGTGCCGGTCGGAGa 5'
:| | ||| ||||||||
Ref: 5' gtcGTCCCGCACTACCAGCCTCg 3'
Energy: -23.260000 kCal/Mol
>bta-miR-485	bosTau6_refGene_NM_001100337
Query: 3' gcttaaGTAGTGCCGGTCGGAGa 5'
|| |::||||||||||
Ref: 5' tcctggCAGCGTGGCCAGCCTCc 3'
Energy: -29.820000 kCal/Mol
>bta-miR-485	bosTau6_refGene_NM_001130751
Query: 3' gcttAAGTAG-TGCCGGTCGGAGa 5'
||:||| |:| |||||||
Ref: 5' gcttTTTATCAATGAACAGCCTCt 3'
Energy: -22.639999 kCal/Mol
>bta-miR-485	bosTau6_refGene_NM_001101242_1
Query: 3' gcttaaGTAGTGCCGGTCGGAGa 5'
|| ||:|| |||||||
Ref: 5' gccaccCA-CATGG-CAGCCTCc 3'
Energy: -22.160000 kCal/Mol
>bta-miR-485	bosTau6_refGene_NM_176852
Query: 3' gcttaaGTAGTGCCG----GTCGGAGa 5'
:|| | ||| |||||||
Ref: 5' tggggcTATGAGGGCAAAACAGCCTCt 3'
Energy: -24.570000 kCal/Mol
>bta-miR-485	bosTau6_refGene_NM_001099078
Query: 3' gcttaaGTAGTGCCGGTCGGAGa 5'
::|| :| ||||||||
Ref: 5' gctggaTGTCCTGCCCAGCCTCt 3'
Energy: -24.900000 kCal/Mol
>bta-miR-485	bosTau6_refGene_NM_001076870
Query: 3' gcttaagtaGTGCCGGTCGGAGa 5'
|::||||||||||
Ref: 5' gcctgcctgCGTGGCCAGCCTCt 3'
Energy: -30.290001 kCal/Mol
>bta-miR-485	bosTau6_refGene_NM_001206175
Query: 3' gcTTAAGTAGTGCCGGTCGGAGa 5'
::| ::|:: | :|||||||
Ref: 5' tgGGTGTGTTGAGTTCAGCCTCt 3'
Energy: -22.150000 kCal/Mol
>bta-miR-485	bosTau6_refGene_NM_001101870
Query: 3' gcttaAGTAGTGC--CGGTCGGAGa 5'
|| || :| | |||||||
Ref: 5' tggccTCCTCTTGTTGGCAGCCTCt 3'
Energy: -22.020000 kCal/Mol
>bta-miR-485	bosTau6_refGene_NM_001130765
Query: 3' gcttaAGTAGTG-C-CGGTCGGAGa 5'
||| | | | | |||||||
Ref: 5' tgccaTCAGCTCTGAGGCAGCCTCc 3'
Energy: -20.430000 kCal/Mol
>bta-miR-485	bosTau6_refGene_NM_001130765
Query: 3' gcttaagtaGTGCCGGTCGGAGa 5'
||| :|||||||
Ref: 5' cccggactcCAC--TCAGCCTCg 3'
Energy: -20.309999 kCal/Mol
>bta-miR-485	bosTau6_refGene_NM_001192908
Query: 3' gcttaagtaGTGCCGGTCGGAGa 5'
|| | ||||||||
Ref: 5' ccccagcccCAGGCCCAGCCTCa 3'
Energy: -20.480000 kCal/Mol
>bta-miR-485	bosTau6_refGene_NM_001105654
Query: 3' gcTTAAGTAGTGCCGGTCGGAGa 5'
|:|| : :: ||||||||
Ref: 5' ccAGTTGGCTGGCTCCAGCCTCt 3'
Energy: -23.660000 kCal/Mol
>bta-miR-485	bosTau6_refGene_NM_001097992
Query: 3' gcttAAGTAGT-GCCGGTCGGAGa 5'
|| |||| | |||||||
Ref: 5' tgttTTAATCATCAAACAGCCTCt 3'
Energy: -23.450001 kCal/Mol
>bta-miR-485	bosTau6_refGene_NM_001046118
Query: 3' gcttaaGTAGTGCCG-GTCGGAGa 5'
|| || | | |||||||
Ref: 5' ggagacCAGCAGGACTCAGCCTCa 3'
Energy: -20.049999 kCal/Mol
>bta-miR-485	bosTau6_refGene_NM_001302948
Query: 3' gcttaAGTAGTG-CCGGTCGGAGa 5'
|| || | ||||||||
Ref: 5' aggggTCTTCCCTCACCAGCCTCa 3'
Energy: -23.040001 kCal/Mol
>bta-miR-485	bosTau6_refGene_NM_001102007
Query: 3' gcttaaGTAGTGCCGGTCGGAGa 5'
|| ::||| |||||||
Ref: 5' gggcccCACTGCGGACAGCCTCc 3'
Energy: -23.510000 kCal/Mol
>bta-miR-485	bosTau6_refGene_NM_001035451
Query: 3' gcttaAGTAGTGCCG-GTCGGAGa 5'
|| | : ||| |||||||
Ref: 5' ggcccTC-TAGGGGCTCAGCCTCt 3'
Energy: -22.860001 kCal/Mol
>bta-miR-485	bosTau6_refGene_NM_001205398
Query: 3' gcTTAAGTAGTGCCGGTCGGAGa 5'
|:|| : ::| |||||||
Ref: 5' agAGTTGGCTGC-CACAGCCTCt 3'
Energy: -21.600000 kCal/Mol
>bta-miR-485	bosTau6_refGene_NM_001098890
Query: 3' gcttaaGTA-GTGCCGGTCGGAGa 5'
||| ||: |||||||||
Ref: 5' tctaaaCATACAT-GCCAGCCTCt 3'
Energy: -26.370001 kCal/Mol
>bta-miR-485	bosTau6_refGene_NM_176858
Query: 3' gcttaAGTAGTGCCGGTCGGAGa 5'
|| |: :|||||||
Ref: 5' tgggcTCTGAATCCTCAGCCTCt 3'
Energy: -21.299999 kCal/Mol
>bta-miR-485	bosTau6_refGene_NM_001102522
Query: 3' gctTAAGTAGTGCCGGTCGGAGa 5'
| || :: ||||||||||
Ref: 5' cccAGTCTCTGGGGCCAGCCTCg 3'
Energy: -25.299999 kCal/Mol
>bta-miR-485	bosTau6_refGene_NM_001101272
Query: 3' gcTTAAGTAGTGCCGGTCGGAGa 5'
::| | | :||||||||||
Ref: 5' gcGGTGCTCCCTGGCCAGCCTCt 3'
Energy: -32.320000 kCal/Mol
>bta-miR-485	bosTau6_refGene_NM_001015562
Query: 3' gcttaaGTAGTGCCGGTCGGAGa 5'
|:|| ||| |||||||
Ref: 5' ccgaggCGTC-CGG-CAGCCTCt 3'
Energy: -31.549999 kCal/Mol
>bta-miR-485	bosTau6_refGene_NM_001192495
Query: 3' gcttaagtAGT-GCCGGTCGGAGa 5'
||| ||||||||||
Ref: 5' acgtctgcTCAGAGGCCAGCCTCa 3'
Energy: -28.360001 kCal/Mol
>bta-miR-485	bosTau6_refGene_NM_001002882
Query: 3' gcttaagtaGTGCCGGTCGGAGa 5'
|::| ||||||||
Ref: 5' ctgagaggcCGTGCCCAGCCTCt 3'
Energy: -24.690001 kCal/Mol
>bta-miR-485	bosTau6_refGene_NM_001144088
Query: 3' gctTAAGTAGTGCC---GGTCGGAGa 5'
| | : || || ||||||||
Ref: 5' tccACTGGGCAAGGGCCCCAGCCTCc 3'
Energy: -23.170000 kCal/Mol
>bta-miR-485	bosTau6_refGene_NM_001076158
Query: 3' gcTTAAGT-AGTGCCGGTCGGAGa 5'
|:| || | || ||||||||
Ref: 5' agAGTACAGTGAC-CCCAGCCTCc 3'
Energy: -20.790001 kCal/Mol
>bta-miR-485	bosTau6_refGene_NM_001075456
Query: 3' gcTTAAGT-AGT-GCCGGTCGGAGa 5'
| | || ||| | ||||||||
Ref: 5' ggACTGCAGTCAGCTCCCAGCCTCt 3'
Energy: -21.860001 kCal/Mol
>bta-miR-485	bosTau6_refGene_NM_001113294
Query: 3' gcttaaGTAGTGCCGGTCGGAGa 5'
| |||| ||||||||
Ref: 5' cacccaCCTCAC-CCCAGCCTCt 3'
Energy: -22.459999 kCal/Mol
>bta-miR-485	bosTau6_refGene_NM_001076845_1
Query: 3' gcttaaGTAGTGCCGGTCGGAGa 5'
|||| | ||||||||
Ref: 5' tcctgcCATCTC-CCCAGCCTCc 3'
Energy: -20.450001 kCal/Mol
>bta-miR-485	bosTau6_refGene_NM_001077898
Query: 3' gcTTAAGTAGTGCCGGTCGGAGa 5'
|| || || :|||||||
Ref: 5' gaAAAACAGAACCTTCAGCCTCt 3'
Energy: -20.490000 kCal/Mol
>bta-miR-485	bosTau6_refGene_NM_001192205
Query: 3' gcttaAGTAGTGCCGGTCGGAGa 5'
|| |||| | |||||||
Ref: 5' tcctgTC-TCACTG-CAGCCTCt 3'
Energy: -20.420000 kCal/Mol
>bta-miR-485	bosTau6_refGene_NM_001101875
Query: 3' gcttaagtaGTGCCGGTCGGAGa 5'
||| ||||||||
Ref: 5' gtacaggtcCAC-CCCAGCCTCt 3'
Energy: -21.160000 kCal/Mol
>bta-miR-485	bosTau6_refGene_NM_001101875
Query: 3' gcTTAAGTAGTGCC----GGTCGGAGa 5'
|: ||:|| | | ||||||||
Ref: 5' atAGATCGTCCCTGTGTCCCAGCCTCa 3'
Energy: -20.700001 kCal/Mol
>bta-miR-485	bosTau6_refGene_NM_001075266
Query: 3' gcttaaGTAGTGCCGGTCGGAGa 5'
::|||: ||||||||
Ref: 5' ttctgaTGTCAT-TCCAGCCTCt 3'
Energy: -21.870001 kCal/Mol
>bta-miR-485	bosTau6_refGene_NM_001075496
Query: 3' gcttaagtagtgccGGTCGGAGa 5'
||||||||
Ref: 5' acagcctctgagaaCCAGCCTCt 3'
Energy: -21.100000 kCal/Mol
>bta-miR-485	bosTau6_refGene_NM_001075676
Query: 3' gcttaaGTAGTG---CCGGTCGGAGa 5'
|| :|| || |||||||
Ref: 5' atacaaCACTACGGAGGGCAGCCTCc 3'
Energy: -23.600000 kCal/Mol
>bta-miR-485	bosTau6_refGene_NM_001191312
Query: 3' gcTTAAG--TAGTGCCGGTCGGAGa 5'
:|||: | |:| |||||||
Ref: 5' agGATTTAAAAAATGAACAGCCTCa 3'
Energy: -21.040001 kCal/Mol
>bta-miR-485	bosTau6_refGene_NM_001099193
Query: 3' gcTTAA-GTAG-TGCCGGTCGGAGa 5'
|:|| ::|: || ||||||||
Ref: 5' cgAGTTGTGTTAACCACCAGCCTCc 3'
Energy: -22.290001 kCal/Mol
>bta-miR-485	bosTau6_refGene_NM_001015554
Query: 3' gcTTAAGTAGTGCCGGTCGGAGa 5'
|||| :|:|: ||||||||
Ref: 5' agAATT-GTTAT-CCCAGCCTCa 3'
Energy: -20.920000 kCal/Mol
>bta-miR-485	bosTau6_refGene_NM_001081608
Query: 3' gcttaaGTAGTGCC--GGTCGGAGa 5'
| || || ||||||||
Ref: 5' agacggCCTCTGGGACCCAGCCTCt 3'
Energy: -23.920000 kCal/Mol
>bta-miR-485	bosTau6_refGene_NM_001034223
Query: 3' gcttaagtAGTGCC--GGTCGGAGa 5'
|| || :|||||||
Ref: 5' ccttgggcTCCAGGATTCAGCCTCc 3'
Energy: -20.340000 kCal/Mol
>bta-miR-485	bosTau6_refGene_NM_001034223
Query: 3' gcttaagtagtGCCGGTCGGAGa 5'
|| |||||||
Ref: 5' ttgggctgagcCGTGCAGCCTCt 3'
Energy: -20.160000 kCal/Mol
>bta-miR-485	bosTau6_refGene_NM_001098092
Query: 3' gcttaAGTAGTGCCGGTCGGAGa 5'
||||: | ||||||||
Ref: 5' cctggTCATTTC-TCCAGCCTCg 3'
Energy: -20.010000 kCal/Mol
>bta-miR-485	bosTau6_refGene_NM_001104995
Query: 3' gcttaagtagtgccGGTCGGAGa 5'
||||||||
Ref: 5' ccccacccccgaccCCAGCCTCt 3'
Energy: -20.110001 kCal/Mol
>bta-miR-485	bosTau6_refGene_NM_001083748_1
Query: 3' gcttaagtaGTGCCGGTCGGAGa 5'
||| ||||||||
Ref: 5' gacagcaggCAC-CCCAGCCTCc 3'
Energy: -21.080000 kCal/Mol
>bta-miR-485	bosTau6_refGene_NM_001192586
Query: 3' gcTTAAGTAGTGCCGGTCGGAGa 5'
::||| | : |:|||||||
Ref: 5' ttGGTTC-TGTTTGTCAGCCTCt 3'
Energy: -20.860001 kCal/Mol
>bta-miR-485	bosTau6_refGene_NM_001083453
Query: 3' gcttaagtaGTGCCGGTCGGAGa 5'
::| |||||||||
Ref: 5' atctgtggaTGCCGCCAGCCTCa 3'
Energy: -22.889999 kCal/Mol
[truncated: 8,586 more rows]
