# Supplementary material for: Milk exosome-derived miRNAs from water buffalo are implicated in immune response and metabolism process
Source: BMC Vet Res. 2020 Apr 29;16:123. doi: 10.1186/s12917-020-02339-x (PMC7191744; doi:10.1186/s12917-020-02339-x)
Supplement: Supplementary file 5 — Additional file 5. Predicted targets of significantly down-regulated miRNAs in buffalo milk exosome [file 12917_2020_2339_MOESM5_ESM.xlsx]

## Sheet: Additional file 5
Predicted targets of significantly down-regulated miRNAs in buffalo milk exosome
Query: 3' cttgTCTATCAGATTTGTGACCc 5'
||:|:| |||||||||
Ref: 5' gctaAGGTGGGAGAAACACTGGa 3'
Energy: -22.080000 kCal/Mol
>bta-miR-199b	bosTau6_refGene_NM_001099131
Query: 3' ctTGTCT-ATCA-GATTTGTGACCc 5'
:::|| |:|| | :|||||||
Ref: 5' agGTGGAGTGGTACATGACACTGGg 3'
Energy: -23.760000 kCal/Mol
>bta-miR-199b	bosTau6_refGene_NM_001035393
Query: 3' ctTGTCTATCAG-ATTTGTGACCc 5'
|:||||| |: |||||||||
Ref: 5' tgATAGATATTTAGAAACACTGGa 3'
Energy: -20.490000 kCal/Mol
>bta-miR-199b	bosTau6_refGene_NM_001192393
Query: 3' ctTGTCTATCAGATTTGTGACCc 5'
:|||: || | ||||||||
Ref: 5' ggGCAGGAAG-GTCAACACTGGc 3'
Energy: -22.629999 kCal/Mol
>bta-miR-199b	bosTau6_refGene_NM_001102487
Query: 3' cttgtcTATCAGA-TTTGTGACCc 5'
| |||:| |||||||||
Ref: 5' acattcAGAGTTTAAAACACTGGt 3'
Energy: -20.040001 kCal/Mol
>bta-miR-199b	bosTau6_refGene_NM_001100317
Query: 3' ctTGTCT-ATCAGA---TTTGTGACCc 5'
||:|| ||||| | |||||||
Ref: 5' gaACGGAGGAGTCTTTGACACACTGGa 3'
Energy: -26.660000 kCal/Mol
>bta-miR-199b	bosTau6_refGene_NM_001206818
Query: 3' ctTGTCTATC-AGATTTGTGACCc 5'
| :|: || || :|||||||
Ref: 5' ccAAGGGCAGAGCT-GACACTGGg 3'
Energy: -27.969999 kCal/Mol
>bta-miR-199b	bosTau6_refGene_NM_001114170
Query: 3' cttGTCTATCAGATTTGTGACCc 5'
| |:||| ||||||||
Ref: 5' ctcCTGGTAGCAGCAACACTGGg 3'
Energy: -22.299999 kCal/Mol
>bta-miR-199b	bosTau6_refGene_NM_001205507
Query: 3' cttgtctaTCAGATTTGTGACCc 5'
||| ::|||||||
Ref: 5' gggacctgAGTGGGGACACTGGt 3'
Energy: -20.580000 kCal/Mol
>bta-miR-199b	bosTau6_refGene_NM_001076870
Query: 3' ctTGTCT---ATCAGATT-TGTGACCc 5'
||||: ||| || |||||||
Ref: 5' gtACAGGCCCCAGTGAAATACACTGGg 3'
Energy: -22.299999 kCal/Mol
>bta-miR-199b	bosTau6_refGene_NM_001109803
Query: 3' ctTGTCTATCAGATTTGTGACCc 5'
:|| : || |||||||
Ref: 5' ggGCACGGAGCACCCACACTGGg 3'
Energy: -20.840000 kCal/Mol
>bta-miR-199b	bosTau6_refGene_NM_001045945
Query: 3' cttGTCTATCAGATTTGTGACCc 5'
|| |||| : |||||||
Ref: 5' ggcCATTTAGTAAGCACACTGGg 3'
Energy: -20.959999 kCal/Mol
>bta-miR-199b	bosTau6_refGene_NM_001102308
Query: 3' cttgTCTATCAG---ATT-TGTGACCc 5'
| |||||| || |||||||
Ref: 5' gatgATATAGTCCCAGAACACACTGGg 3'
Energy: -20.870001 kCal/Mol
>bta-miR-199b	bosTau6_refGene_NM_001076158
Query: 3' ctTGTCTATCAGAT--TTGTGACCc 5'
:|:|: || ||: |||||||
Ref: 5' ctGCGGGGAG-CTGCTCACACTGGg 3'
Energy: -23.750000 kCal/Mol
>bta-miR-199b	bosTau6_refGene_NM_001076158
Query: 3' ctTGTCTATCAGATTTGTGACCc 5'
| :|:|:| |||||||||
Ref: 5' gtAGGGGTGG--AAAACACTGGg 3'
Energy: -23.150000 kCal/Mol
>bta-miR-199b	bosTau6_refGene_NM_001081524
Query: 3' cttGTCTATCAGA---TTTGTGACCc 5'
|||| |||| | |||||||
Ref: 5' aatCAGACTGTCTGGGACACACTGGa 3'
Energy: -23.590000 kCal/Mol
>bta-miR-199b	bosTau6_refGene_NM_001077857
Query: 3' cttgTCTATCAGATTTGTGACCc 5'
||: | | :||||||||
Ref: 5' gggaAGGCACCCGGAACACTGGg 3'
Energy: -21.080000 kCal/Mol
>bta-miR-199b	bosTau6_refGene_NM_001193127
Query: 3' cttgTCTATCAGATTTGTGACCc 5'
||||| | |::|||||||
Ref: 5' ctggAGATACTGTGGACACTGGg 3'
Energy: -25.070000 kCal/Mol
>bta-miR-199b	bosTau6_refGene_NM_001164061
Query: 3' cttgTCTATCAGATTTGTGACCc 5'
||||| | |::|||||||
Ref: 5' ctggAGATACTGTGGACACTGGg 3'
Energy: -25.070000 kCal/Mol
>bta-miR-199b	bosTau6_refGene_NM_001075305
Query: 3' cttgtcTATCAGATTTGTGACCc 5'
| || :| |||||||
Ref: 5' ggctccAGAGCTT--ACACTGGg 3'
Energy: -22.010000 kCal/Mol
>bta-miR-199b	bosTau6_refGene_NM_001205590
Query: 3' cttgtctaTCAGATT-TGTGACCc 5'
||| ||| |||||||
Ref: 5' gagagtccAGTGTAACACACTGGg 3'
Energy: -22.230000 kCal/Mol
>bta-miR-199b	bosTau6_refGene_NM_001075213
Query: 3' cttGTCTATC-AGAT-TTGTGACCc 5'
|||: || ||| :|||||||
Ref: 5' aatCAGGAAGAGCTAGGACACTGGg 3'
Energy: -26.530001 kCal/Mol
>bta-miR-199b	bosTau6_refGene_NM_001205289
Query: 3' ctTGTCTA--TCAGATTTGTGACCc 5'
|||||| || :||||||||
Ref: 5' tgACAGATCCAG-AAGAACACTGGc 3'
Energy: -20.020000 kCal/Mol
>bta-miR-199b	bosTau6_refGene_NM_001101119
Query: 3' cttGTCTA-TCAGAT-TTGTGACCc 5'
::|:| :||| | ||||||||
Ref: 5' gctTGGGTGGGTCCATAACACTGGg 3'
Energy: -23.570000 kCal/Mol
>bta-miR-199b	bosTau6_refGene_NM_001034741
Query: 3' ctTGTCT--ATCAGATTTGTGACCc 5'
||||| | | |: |||||||
Ref: 5' caACAGAGCAATTATGTACACTGGg 3'
Energy: -23.780001 kCal/Mol
>bta-miR-199b	bosTau6_refGene_NM_001105397
Query: 3' ctTGTCTAT-CAGATTTGTGACCc 5'
:|||| | | |:|||||||
Ref: 5' gtGCAGAGAGGAGGAGACACTGGt 3'
Energy: -21.620001 kCal/Mol
>bta-miR-199b	bosTau6_refGene_NM_001205575
Query: 3' ctTGTCTATCAG-ATTTGTGACCc 5'
:| |:|:| | :|||||||
Ref: 5' agGCCGGTGGGCGCTGACACTGGa 3'
Energy: -20.510000 kCal/Mol
>bta-miR-199b	bosTau6_refGene_NM_001192586
Query: 3' ctTGTCTATCAGATTTGTGACCc 5'
| :| | | |:|||||||
Ref: 5' gcAGGGCTCCACCAGACACTGGg 3'
Energy: -22.889999 kCal/Mol
>bta-miR-199b	bosTau6_refGene_NM_001035015
Query: 3' cttGTCTATCAGA--TTTGTGACCc 5'
|||: ||| |||||||
Ref: 5' accCAGGCCCTCTTCTCACACTGGg 3'
Energy: -21.660000 kCal/Mol
>bta-miR-199b	bosTau6_refGene_NM_001075970
Query: 3' ctTGTCTATCAGA-TTTGTGACCc 5'
||||:|| |:| |||||||||
Ref: 5' aaACAGGTATTTTCAAACACTGGa 3'
Energy: -23.959999 kCal/Mol
>bta-miR-199b	bosTau6_refGene_NM_001075757
Query: 3' cttGTCTATCAGATTTGTGACCc 5'
|||: || : |||||||
Ref: 5' tgcCAGG-AGAAGGTACACTGGg 3'
Energy: -20.660000 kCal/Mol
>bta-miR-199b	bosTau6_refGene_NM_001205501
Query: 3' cttgTCTATCAGATTTGTGACCc 5'
||||| :||||||||||
Ref: 5' gagaAGATA--TTAAACACTGGt 3'
Energy: -21.129999 kCal/Mol
>bta-miR-199b	bosTau6_refGene_NM_001075507
Query: 3' cttGTCTATCAGATTTGTGACCc 5'
|||: || |:|||||||
Ref: 5' agcCAGGAAG-GAAGACACTGGg 3'
Energy: -24.889999 kCal/Mol
>bta-miR-199b	bosTau6_refGene_NM_001101872
Query: 3' cttgTCTATCAGAT-TTGTGACCc 5'
|| |: | || ||||||||
Ref: 5' gagaAGTTGTTGTATAACACTGGg 3'
Energy: -20.910000 kCal/Mol
>bta-miR-199b	bosTau6_refGene_NM_001105472
Query: 3' cttgtCTATCAGATTTGTGACCc 5'
|:| ||| ::|||||||
Ref: 5' gacttGGTTGTCGGGACACTGGg 3'
Energy: -24.410000 kCal/Mol
>bta-miR-199b	bosTau6_refGene_NM_001076550
Query: 3' cttgTCTATCAGATTTGTGACCc 5'
| :|:|||| :|||||||
Ref: 5' tgggAAGTGGTCT-GACACTGGa 3'
Energy: -23.180000 kCal/Mol
>bta-miR-199b	bosTau6_refGene_NM_001024546_1
Query: 3' ctTGTCT--ATCAGATTTGTGACCc 5'
||:|: |:||| : |||||||
Ref: 5' aaACGGGTCTGGTCAGTACACTGGa 3'
Energy: -23.000000 kCal/Mol
>bta-miR-199b	bosTau6_refGene_NM_001102121
Query: 3' ctTGTCTATCAGATTTGTGACCc 5'
| ||||||| |||||||||
Ref: 5' tcAAAGATAGTGAAAACACTGGc 3'
Energy: -23.600000 kCal/Mol
>bta-miR-199b	bosTau6_refGene_NM_001192412
Query: 3' cttgtcTATCAGATTTGTGACCc 5'
| ||| | ||||||||
Ref: 5' cgtctcACAGTGT-AACACTGGg 3'
Energy: -20.780001 kCal/Mol
>bta-miR-199b	bosTau6_refGene_NM_001075369
Query: 3' cttGTCTATCAGATTTGTGACCc 5'
||| |:||:| ||||||||
Ref: 5' cttCAG-TGGTTT-AACACTGGg 3'
Energy: -26.250000 kCal/Mol
>bta-miR-199b	bosTau6_refGene_NM_001046502
Query: 3' cttGTCTATCAGAT------TTGTGACCc 5'
|||| :||||| :|||||||
Ref: 5' tctCAGAGGGTCTATGGATTGACACTGGt 3'
Energy: -22.889999 kCal/Mol
>bta-miR-199b	bosTau6_refGene_NM_001101094_1
Query: 3' cttGTCTA---TCAGATTTGTGACCc 5'
||||| ||| ::|||||||
Ref: 5' attCAGATTAAAGT-GGGACACTGGg 3'
Energy: -25.320000 kCal/Mol
>bta-miR-199b	bosTau6_refGene_NM_001101855
Query: 3' cttgtctaTCAGATTTGTGACCc 5'
|| |: |||||||
Ref: 5' agggactgAGCATGCACACTGGg 3'
Energy: -22.530001 kCal/Mol
>bta-miR-199b	bosTau6_refGene_NM_001102172
Query: 3' ctTGTCTATC--AGATTTGTGACCc 5'
:|||| || || :|||||||
Ref: 5' agGCAGA-AGCAGCT-GACACTGGc 3'
Energy: -20.129999 kCal/Mol
>bta-miR-199b	bosTau6_refGene_NM_182653
Query: 3' cttgTC-TATCAGATTTGTGACCc 5'
|| :| ||||||||||||
Ref: 5' agcaAGTGTCCTCTAAACACTGGg 3'
Energy: -25.490000 kCal/Mol
>bta-miR-199b	bosTau6_refGene_NM_001034569
Query: 3' cttgTCTATCAGATT--TGTGACCc 5'
:|:|:| : :| |||||||
Ref: 5' gctgGGGTGGCTGGAGGACACTGGg 3'
Energy: -23.660000 kCal/Mol
>bta-miR-199b	bosTau6_refGene_NM_001191261
Query: 3' ctTGTCTATC-AGATTTGTGACCc 5'
:|||:|:| | |:||||||||
Ref: 5' tgGCAGGTGGCTGTGAACACTGGa 3'
Energy: -26.629999 kCal/Mol
>bta-miR-199b	bosTau6_refGene_NM_001101309
Query: 3' cttgtctatcagattTGTGACCc 5'
|||||||
Ref: 5' gaggccccccaggccACACTGGg 3'
Energy: -22.030001 kCal/Mol
>bta-miR-199b	bosTau6_refGene_NM_001101309
Query: 3' ctTGTCTATCAGA-TTTGTGACCc 5'
:| |: || || :||||||||
Ref: 5' caGCTGGGAGCCTGGAACACTGGg 3'
Energy: -23.790001 kCal/Mol
>bta-miR-199b	bosTau6_refGene_NM_001192206_1
Query: 3' cttgtctatcagaTTTGTGACCc 5'
:||||||||
Ref: 5' gcgggtccaaaaaGAACACTGGg 3'
Energy: -21.610001 kCal/Mol
>bta-miR-199b	bosTau6_refGene_NM_001075938
Query: 3' cttgtctatcagattTGTGACCc 5'
|||||||
Ref: 5' aggggcaaccgtgccACACTGGg 3'
Energy: -20.870001 kCal/Mol
>bta-miR-199b	bosTau6_refGene_NM_001206624
Query: 3' ctTGTCTATCAGATTTGTGACCc 5'
|:|| :||:| ||||||||
Ref: 5' tgATAGCAGGTTTCAACACTGGg 3'
Energy: -24.250000 kCal/Mol
>bta-miR-199b	bosTau6_refGene_NM_001079583
Query: 3' ctTGTCTATCAGATTTGTGACCc 5'
| :|| | : ::|||||||
Ref: 5' caAGGGAGAACTGGGACACTGGg 3'
Energy: -21.549999 kCal/Mol
>bta-miR-199b	bosTau6_refGene_NM_001076111
Query: 3' ctTGTCTATCAGATTTGTGACCc 5'
:|||: | : |:|||||||
Ref: 5' gaGCAGGGAAATCAGACACTGGt 3'
Energy: -23.440001 kCal/Mol
>bta-miR-199b	bosTau6_refGene_NM_001145075
Query: 3' ctTGTCT-ATCAGA--TT----TGTGACCc 5'
|:||: ||||| || |||||||
Ref: 5' ttATAGGCAAGTCTTAAACCTCACACTGGg 3'
Energy: -23.570000 kCal/Mol
>bta-miR-199b	bosTau6_refGene_NM_001205384
Query: 3' ctTGTCTATCAGATTTGTGACCc 5'
|::|: || |:|||||||
Ref: 5' gaATGGGAAGGGCAGACACTGGa 3'
Energy: -20.340000 kCal/Mol
>bta-miR-199b	bosTau6_refGene_NM_001192053
Query: 3' ctTGTCTATCAGATTTGTGACCc 5'
||||:|: || ||||||||
Ref: 5' aaACAGGTG--CT-AACACTGGt 3'
Energy: -21.900000 kCal/Mol
>bta-miR-199b	bosTau6_refGene_NM_174042
Query: 3' ctTGTCTATCAGATTTGTGACCc 5'
||||: || ::|||||||
Ref: 5' ccACAGGCAG--GGGACACTGGg 3'
Energy: -26.850000 kCal/Mol
>bta-miR-199b	bosTau6_refGene_NM_001192198
Query: 3' cttgtctATCAGA--TTTGTGACCc 5'
|||||| :||||||||
Ref: 5' aagagctTAGTCTTGGAACACTGGg 3'
Energy: -28.850000 kCal/Mol
>bta-miR-199b	bosTau6_refGene_NM_001192099
Query: 3' cttgtctaTCAGATTTGTGACCc 5'
:||| :||||||||
Ref: 5' ggctgccgGGTCAGAACACTGGg 3'
Energy: -22.980000 kCal/Mol
>bta-miR-199b	bosTau6_refGene_NM_001206803
Query: 3' ctTGTCT-ATCAGATTTGTGACCc 5'
|| || ||| || |||||||
Ref: 5' ctACCGATTAGACTCCACACTGGg 3'
Energy: -20.730000 kCal/Mol
>bta-miR-199b	bosTau6_refGene_NM_001102220_0
Query: 3' ctTGTCTATCAGATTTGTGACCc 5'
:::|: ||| | |||||||
Ref: 5' agGTGGGGTGTC-ATACACTGGg 3'
Energy: -23.030001 kCal/Mol
>bta-miR-199b	bosTau6_refGene_NM_001302949
Query: 3' ctTGTCTATCAGATTTGTGACCc 5'
|:| | |||:||||||||||
Ref: 5' aaATA-AAAGTTTAAACACTGGt 3'
Energy: -21.340000 kCal/Mol
>bta-miR-199b	bosTau6_refGene_NM_174592
Query: 3' cttgTCTATCAGATTTGTGACCc 5'
||| |||::|||||||
Ref: 5' ttcaAGAATCTCTGGACACTGGc 3'
Energy: -20.520000 kCal/Mol
>bta-miR-199b	bosTau6_refGene_NM_001045926
Query: 3' ctTGTCTATCAGATTTGTGACCc 5'
| ||||:| |:|||||||
Ref: 5' aaAGAGATGG---AGACACTGGc 3'
Energy: -20.170000 kCal/Mol
>bta-miR-199b	bosTau6_refGene_NM_001034633
Query: 3' cttgTCTATCAGATTTGTGACCc 5'
:||| || |:|||||||
Ref: 5' gaggGGAT-GTGCAGACACTGGt 3'
Energy: -21.400000 kCal/Mol
>bta-miR-199b	bosTau6_refGene_NM_174015
Query: 3' ctTGTCTAT-CAGATTTGTGACCc 5'
:|:| || | ||::|||||||
Ref: 5' -gGCGGCTAGGGCTGGACACTGGt 3'
Energy: -25.110001 kCal/Mol
>bta-miR-199b	bosTau6_refGene_NM_001034510
Query: 3' ctTGTC-TATCAGATTTGTGACCc 5'
|||| | || |||||||||
Ref: 5' gtACAGCAAAGGACAAACACTGGg 3'
Energy: -23.420000 kCal/Mol
>bta-miR-199b	bosTau6_refGene_NM_001102279
Query: 3' cttGTC-TATCAGATTTGTGACCc 5'
||| || | | :||||||||
Ref: 5' cttCAGCAT-GCCAGAACACTGGg 3'
Energy: -20.870001 kCal/Mol
>bta-miR-199b	bosTau6_refGene_NM_001105323
Query: 3' ctTGTCTATCAGA-TT----TGTGACCc 5'
||||| :| || || |||||||
Ref: 5' gaACAGAGGGACTCAAGTTCACACTGGa 3'
Energy: -22.190001 kCal/Mol
>bta-miR-199b	bosTau6_refGene_NM_001083476
Query: 3' cttGTC-TATCAGATTTGTGACCc 5'
||| ||:|||| |||||||
Ref: 5' cttCAGCATGGTCT-TACACTGGc 3'
Energy: -24.500000 kCal/Mol
>bta-miR-199b	bosTau6_refGene_NM_001076907
Query: 3' cttGTCTATCAGATTTGTGACCc 5'
|||| | | |||||||||
Ref: 5' tgtCAGAGAAGCCAAACACTGGg 3'
Energy: -24.290001 kCal/Mol
>bta-miR-199b	bosTau6_refGene_NM_001206590_1
Query: 3' cttgtCTATCAG-AT-TTGTGACCc 5'
| |:| | |: :|||||||
Ref: 5' tcagtGCTGGCCATGTGACACTGGg 3'
Energy: -20.070000 kCal/Mol
>bta-miR-199b	bosTau6_refGene_NM_001078046
Query: 3' cttGTCTA-TCAGATTTGTGACCc 5'
||||| || || :|||||||
Ref: 5' gttCAGATGAGACT-GACACTGGa 3'
Energy: -20.660000 kCal/Mol
>bta-miR-199b	bosTau6_refGene_NM_174824
Query: 3' ctTGTCTATCAGATTTGTGACCc 5'
| ||:| | | |:|||||||
Ref: 5' caAGAGGT-GACGAGACACTGGg 3'
Energy: -23.540001 kCal/Mol
>bta-miR-199b	bosTau6_refGene_NM_001046001
Query: 3' ctTGTCTATCA-GAT-TTGTGACCc 5'
|:|||| | :|: :|||||||
Ref: 5' ttATAGATTCTATTGTGACACTGGg 3'
Energy: -22.980000 kCal/Mol
>bta-miR-199b	bosTau6_refGene_NM_174794
Query: 3' cttgtcTATC-AGATTTGTGACCc 5'
:||| |: |||||||||
Ref: 5' ctttccGTAGCTTCAAACACTGGg 3'
Energy: -20.350000 kCal/Mol
>bta-miR-199b	bosTau6_refGene_NM_001012683
Query: 3' ctTGTCTATC-AGA---TTTGTGACCc 5'
||| |:| ||| ::|||||||
Ref: 5' ccACATCTGGTTCTCAGGGACACTGGg 3'
Energy: -21.850000 kCal/Mol
>bta-miR-199b	bosTau6_refGene_NM_001359925
Query: 3' ctTGTCTATCAGATTTGTGACCc 5'
||||:|: |:| |||||||
Ref: 5' gaACAGGTGATTT--ACACTGGa 3'
Energy: -22.930000 kCal/Mol
>bta-miR-199b	bosTau6_refGene_NM_001076475
Query: 3' ctTGTCTATC--AGATTTGTGACCc 5'
:|||| || |||:||||||||
Ref: 5' aaGCAGA-AGCTTCTGAACACTGGa 3'
Energy: -25.920000 kCal/Mol
>bta-miR-199b	bosTau6_refGene_NM_001192526
Query: 3' cttgtCTATCAGATTTGTGACCc 5'
|:||| || ||||||||
Ref: 5' ttaatGGTAGACT-AACACTGGg 3'
Energy: -23.830000 kCal/Mol
>bta-miR-199b	bosTau6_refGene_NM_001359988
Query: 3' ctTGTCTATC-AGA---TTTGTGACCc 5'
||| |:| ||| ::|||||||
Ref: 5' ccACATCTGGTTCTCAGGGACACTGGg 3'
Energy: -21.850000 kCal/Mol
>bta-miR-199b	bosTau6_refGene_NM_205811
Query: 3' cttgtCTATC-AGATTTGTGACCc 5'
|:|:| | ||||||||
Ref: 5' cctgcGGTGGAACCCAACACTGGg 3'
Energy: -21.420000 kCal/Mol
>bta-miR-199b	bosTau6_refGene_NM_001076445
Query: 3' cttgTCTATCAGA-TTTGTGACCc 5'
|| ||| | |||||||||
Ref: 5' aaggAGCTAGAGTGAAACACTGGt 3'
Energy: -20.500000 kCal/Mol
>bta-miR-199b	bosTau6_refGene_NM_001102519
Query: 3' cttGTCTATCAGATT-TGTGACCc 5'
|||| | ||:| |||||||
Ref: 5' cacCAGA-A--CTGACACACTGGg 3'
Energy: -21.799999 kCal/Mol
>bta-miR-199b	bosTau6_refGene_NM_001014965
Query: 3' cttGTCTATCAGATTTGTGACCc 5'
:||:|| :|:||||||||
Ref: 5' tttTAGGTA--TTGAACACTGGa 3'
Energy: -20.129999 kCal/Mol
>bta-miR-199b	bosTau6_refGene_NM_001075431
Query: 3' ctTGTCTATCAGATTTGTGACCc 5'
:||||| ||| :|||||||
Ref: 5' agGCAGATCTTCT-GACACTGGg 3'
Energy: -27.510000 kCal/Mol
>bta-miR-199b	bosTau6_refGene_NM_001075352
Query: 3' cttgTCTATCAGATTTGTGACCc 5'
||| | | ||||||||
Ref: 5' gggaAGAACGGCCCAACACTGGg 3'
Energy: -22.150000 kCal/Mol
>bta-miR-199b	bosTau6_refGene_NM_001076058
Query: 3' cttgTCTATCAGATTTGTGACCc 5'
||| | | ||||||||
Ref: 5' gggaAGAACGGCCCAACACTGGg 3'
Energy: -22.150000 kCal/Mol
>bta-miR-199b	bosTau6_refGene_NM_001357044
Query: 3' cttgtctatcAGATTTGTGACCc 5'
|||::|||||||
Ref: 5' cgcccctcccTCTGGACACTGGg 3'
Energy: -22.780001 kCal/Mol
>bta-miR-199b	bosTau6_refGene_NM_001113760
Query: 3' ctTGTCTATCAGAT-TTGTGACCc 5'
|||| | | | ||||||||
Ref: 5' ggACAGTAACACAATAACACTGGg 3'
Energy: -23.790001 kCal/Mol
>bta-miR-199b	bosTau6_refGene_NM_001191424
Query: 3' cttgtcTATCAGATTTGTGACCc 5'
| ||||| ||||||||
Ref: 5' attcccAAAGTCTCAACACTGGg 3'
Energy: -24.889999 kCal/Mol
>bta-miR-199b	bosTau6_refGene_NM_001083473
Query: 3' cttGTCTATCA---GATTTGTGACCc 5'
|||: | | |||:|||||||
Ref: 5' ttcCAGGGACTCTGCTAGACACTGGg 3'
Energy: -27.240000 kCal/Mol
>bta-miR-199b	bosTau6_refGene_NM_174143
Query: 3' ctTGTCTATCAGATT----TGTGACCc 5'
| ||| | |||:| |||||||
Ref: 5' tgAGAGAAATTCTGAAAGTACACTGGg 3'
Energy: -20.770000 kCal/Mol
>bta-miR-199b	bosTau6_refGene_NM_001078016
Query: 3' ctTGTCTATCAGATTTGTGACCc 5'
:||| |:| |::|||||||
Ref: 5' gaGCAG-TGGGGTGGACACTGGc 3'
Energy: -25.389999 kCal/Mol
>bta-miR-199b	bosTau6_refGene_NM_001193053
Query: 3' cttGTC-TATCAGATTTGTGACCc 5'
|:| | || || :|||||||
Ref: 5' cttCGGCACAG-CT-GACACTGGg 3'
Energy: -20.860001 kCal/Mol
>bta-miR-199b	bosTau6_refGene_NM_001205504
Query: 3' cttgTCTATCAGAT--TTGTGACCc 5'
||| |||||| |||||||
Ref: 5' tgtgAGAAAGTCTACTCACACTGGc 3'
Energy: -21.250000 kCal/Mol
>bta-miR-199b	bosTau6_refGene_NM_001046193
Query: 3' ctTGTCTATCA-GATTTGTGACCc 5'
|:|| |||| | |||||||
Ref: 5' tcATAGTTAGTGGCACACACTGGg 3'
Energy: -21.680000 kCal/Mol
>bta-miR-199b	bosTau6_refGene_NM_001242562
Query: 3' ctTGTCTATCA-GATTTGTGACCc 5'
|:|| |||| | |||||||
Ref: 5' tcATAGTTAGTGGCACACACTGGg 3'
Energy: -21.680000 kCal/Mol
>bta-miR-199b	bosTau6_refGene_NM_183080
Query: 3' ctTGTCTATCA-GATTTGTGACCc 5'
|:|| |||| | |||||||
Ref: 5' tcATAGTTAGTGGCACACACTGGg 3'
Energy: -21.680000 kCal/Mol
>bta-miR-199b	bosTau6_refGene_NM_001242561
Query: 3' ctTGTCTATCA-GATTTGTGACCc 5'
|:|| |||| | |||||||
Ref: 5' tcATAGTTAGTGGCACACACTGGg 3'
Energy: -21.680000 kCal/Mol
>bta-miR-199b	bosTau6_refGene_NM_001242563_1
Query: 3' ctTGTCTATCAGATTTGTGACCc 5'
||||: | || |||||||
Ref: 5' gcACAGG-ACCCTCCACACTGGg 3'
Energy: -22.410000 kCal/Mol
>bta-miR-199b	bosTau6_refGene_NM_001034564
Query: 3' cttgTCTA-TCAGATTTGTGACCc 5'
|||| :| || |||||||
Ref: 5' cgggAGATGGGGCT-CACACTGGa 3'
Energy: -20.260000 kCal/Mol
>bta-miR-199b	bosTau6_refGene_NM_001077134
Query: 3' cttGTCTATCAGATTTGTGACCc 5'
:||| | :||:|||||||
Ref: 5' cctTAGACATCTTAGACACTGGg 3'
Energy: -22.990000 kCal/Mol
>bta-miR-199b	bosTau6_refGene_NM_001206329
Query: 3' cttGTCTATCAGATTTGTGACCc 5'
::| | ||:| |||||||
Ref: 5' ctcTGGCTTGTTTCTACACTGGg 3'
Energy: -20.719999 kCal/Mol
>bta-miR-199b	bosTau6_refGene_NM_001205881
Query: 3' cttgtctatcagattTGTGACCc 5'
|||||||
Ref: 5' ttgtttgatggggccACACTGGg 3'
Energy: -20.590000 kCal/Mol
>bta-miR-199b	bosTau6_refGene_NM_001076011
Query: 3' ctTGTCTATCAGATTTGTGACCc 5'
:||| ||||| :|||||||
Ref: 5' ctGCAG--AGTCT-GACACTGGa 3'
Energy: -22.280001 kCal/Mol
>bta-miR-199b	bosTau6_refGene_NM_174741
Query: 3' cttgtctatcAGATTTGTGACCc 5'
||||:|||||||
Ref: 5' cagggctcttTCTAGACACTGGg 3'
Energy: -26.920000 kCal/Mol
>bta-miR-199b	bosTau6_refGene_NM_001046431
Query: 3' cttGTC-TATCAGATT--TGTGACCc 5'
|:| || ||| :| |||||||
Ref: 5' accCGGCATTGTCAGAGGACACTGGg 3'
Energy: -22.219999 kCal/Mol
>bta-miR-199b	bosTau6_refGene_NM_001192551
Query: 3' ctTGTCTATCAGAT---TTGTGACCc 5'
:||| || || : ||||||||
Ref: 5' agGCAG-TATTCAGCACAACACTGGg 3'
Energy: -20.309999 kCal/Mol
>bta-miR-199b	bosTau6_refGene_NM_001102515
Query: 3' cttgtctatcagaTTTGTGACCc 5'
|:|||||||
Ref: 5' ggggaggggaggaAGACACTGGg 3'
Energy: -25.219999 kCal/Mol
>bta-miR-199b	bosTau6_refGene_NM_001075308
Query: 3' cttgtctatcagaTTTGTGACCc 5'
|||||||||
Ref: 5' ggggagggccagaAAACACTGGg 3'
Energy: -22.920000 kCal/Mol
>bta-miR-199b	bosTau6_refGene_NM_001099024
Query: 3' cttgTCTATCAGATTTGTGACCc 5'
|| | | | ::|||||||
Ref: 5' gggaAGTTTGGCAGGACACTGGg 3'
Energy: -22.160000 kCal/Mol
>bta-miR-199b	bosTau6_refGene_NM_001077975
Query: 3' ctTGTCTAT--CAGATTTGTGACCc 5'
|||| || | |:|||||||
Ref: 5' gcACAGCTACTGGGAAGACACTGGg 3'
Energy: -22.760000 kCal/Mol
>bta-miR-199b	bosTau6_refGene_NM_001015553
Query: 3' ctTGTCTATCAGATTTGTGACCc 5'
|| | | |||:|||||||
Ref: 5' ccACTCACTGCCTAGACACTGGg 3'
Energy: -22.400000 kCal/Mol
>bta-miR-199b	bosTau6_refGene_NM_001081622
Query: 3' cttGTCTATCAGAT-TTGTGACCc 5'
::|: || || :|||||||
Ref: 5' ggcTGGGCAGGGTAGGACACTGGc 3'
Energy: -21.059999 kCal/Mol
>bta-miR-199b	bosTau6_refGene_NM_001192608
Query: 3' ctTGTCTATCAGATTTGTGACCc 5'
| | | |||||:||||||||
Ref: 5' aaAAAAAAAGTCTGAACACTGGc 3'
Energy: -23.959999 kCal/Mol
>bta-miR-199b	bosTau6_refGene_NM_174837
Query: 3' ctTGTC-T-ATCAGATTTGTGACCc 5'
|||| | ||| |:|||||||
Ref: 5' gcACAGCACTAG-GAAGACACTGGg 3'
Energy: -24.020000 kCal/Mol
>bta-miR-199b	bosTau6_refGene_NM_001076948
Query: 3' cttGTCTATCAGATTTGTGACCc 5'
||||| ||| |||||||
Ref: 5' cccCAGAT-GTC--CACACTGGc 3'
Energy: -20.030001 kCal/Mol
>bta-miR-199b	bosTau6_refGene_NM_001079777
Query: 3' cttgtctatCAGA---TTTGTGACCc 5'
|||| |:|||||||
Ref: 5' tcgtcctctGTCTGGCAGACACTGGg 3'
Energy: -21.340000 kCal/Mol
>bta-miR-199b	bosTau6_refGene_NM_001045887
Query: 3' cttgtcTATCAGATTTGTGACCc 5'
| |||| |||||||||
Ref: 5' cagcccAGAGTC-AAACACTGGt 3'
Energy: -20.770000 kCal/Mol
>bta-miR-199b	bosTau6_refGene_NM_001077982
Query: 3' cttgTCTATCAGATTTGTGACCc 5'
||:||| | |:|||||||
Ref: 5' ggtgAGGTAG-C-AGACACTGGc 3'
Energy: -20.559999 kCal/Mol
>bta-miR-199b	bosTau6_refGene_NM_001024929
Query: 3' cttgtcTATCAGAT--TTGTGACCc 5'
||:||:|| ||||||||
Ref: 5' atttgtATGGTTTAAGAACACTGGg 3'
Energy: -22.870001 kCal/Mol
>bta-miR-199b	bosTau6_refGene_NM_001191245
Query: 3' ctTGTCTATCAGATTTGTGACCc 5'
|:||:|:| :||||||||
Ref: 5' acATAGGTGG-AGGAACACTGGa 3'
Energy: -22.650000 kCal/Mol
>bta-miR-199b	bosTau6_refGene_NM_001081607
Query: 3' cttGTCTATCAGAT---TTGTGACCc 5'
::|:|:| || |||||||
Ref: 5' agcTGGGTGGCATATGCCACACTGGg 3'
Energy: -21.530001 kCal/Mol
>bta-miR-199b	bosTau6_refGene_NM_001083431
Query: 3' ctTGTCT--ATCAG---ATTTGTGACCc 5'
||||| || || |:||||||||
Ref: 5' ctACAGAGTTACTCTGATGAACACTGGc 3'
Energy: -20.360001 kCal/Mol
>bta-miR-199b	bosTau6_refGene_NM_001101093
Query: 3' cttgtctatcaGATTTGTGACCc 5'
| |:|||||||
Ref: 5' tctgtcctgaaCGAGACACTGGg 3'
Energy: -20.610001 kCal/Mol
>bta-miR-199b	bosTau6_refGene_NM_001101200
Query: 3' ctTGTCTATCAGATTTGTGACCc 5'
|| | || |: |||||||
Ref: 5' atACCTAGTGTGTGTACACTGGg 3'
Energy: -20.799999 kCal/Mol
>bta-miR-199b	bosTau6_refGene_NM_001102292
Query: 3' ctTGTCTATCAGATTTGTGACCc 5'
||||| ||| |:|||||||
Ref: 5' ttACAGAAAGT-GAGACACTGGg 3'
Energy: -28.370001 kCal/Mol
>bta-miR-199b	bosTau6_refGene_NM_001080259_1
Query: 3' cttGTCTATC--AGATTTGTGACCc 5'
|||: || || |:|||||||
Ref: 5' cccCAGGGAGGCTCCAGACACTGGg 3'
Energy: -24.900000 kCal/Mol
>bta-miR-199b	bosTau6_refGene_NM_001082464
Query: 3' cttgtctatcAGATTTGTGACCc 5'
|||: |||||||
Ref: 5' ctttcctgcaTCTGCACACTGGg 3'
Energy: -20.379999 kCal/Mol
>bta-miR-199b	bosTau6_refGene_NM_001205603
Query: 3' cttgTCTATCAGATTTGTGACCc 5'
||| :|| | |||||||
Ref: 5' gtgaAGA-GGTAGACACACTGGt 3'
Energy: -20.520000 kCal/Mol
>bta-miR-199b	bosTau6_refGene_NM_001075192
Query: 3' cttgtctaTCAGATTTGTGACCc 5'
||| ::|||||||
Ref: 5' ggtggccaAGTGGGGACACTGGg 3'
Energy: -21.969999 kCal/Mol
>bta-miR-199b	bosTau6_refGene_NM_001076808
Query: 3' ctTGTCTATCAGATTTGTGACCc 5'
:|| |||: :|||||||
Ref: 5' aaGCATTCAGTT--GACACTGGg 3'
Energy: -20.580000 kCal/Mol
>bta-miR-199b	bosTau6_refGene_NM_001076953
Query: 3' cttgtctaTCAGATTTGTGACCc 5'
||| :||||||||
Ref: 5' gggcgctgAGTAAGAACACTGGc 3'
Energy: -20.780001 kCal/Mol
>bta-miR-199b	bosTau6_refGene_NM_001102545
Query: 3' ctTGTCTATCAGATTTGTGACCc 5'
||:|: || ::|||||||
Ref: 5' gaACGGGAAG--GGGACACTGGa 3'
Energy: -24.160000 kCal/Mol
>bta-miR-199b	bosTau6_refGene_NM_001034253
Query: 3' cttgtctatcaGATTTGTGACCc 5'
:||||||||||
Ref: 5' cttgggcctccTTAAACACTGGg 3'
Energy: -20.740000 kCal/Mol
>bta-miR-199b	bosTau6_refGene_NM_173942
Query: 3' cttgTCTATCA--GATT-TGTGACCc 5'
||: :|| ||:: |||||||
Ref: 5' gtgaAGGAGGTCACTGGCACACTGGg 3'
Energy: -22.740000 kCal/Mol
>bta-miR-199b	bosTau6_refGene_NM_001079792
Query: 3' cttgtctatcAGATTTGTGACCc 5'
||| :|||||||
Ref: 5' gagcctgactTCT-GACACTGGg 3'
Energy: -21.190001 kCal/Mol
>bta-miR-199b	bosTau6_refGene_NM_001075745
Query: 3' ctTGTCTATCAGATTTGTGACCc 5'
:::|| ||:||||||||
Ref: 5' aaGTGGAGCAACTGAACACTGGt 3'
Energy: -21.520000 kCal/Mol
>bta-miR-199b	bosTau6_refGene_NM_001102116
Query: 3' cttgtCTATCAGATTTGTGACCc 5'
|| |:|:||||||||
Ref: 5' gagatGAACTTTTGAACACTGGg 3'
Energy: -24.559999 kCal/Mol
>bta-miR-199b	bosTau6_refGene_NM_001205473
Query: 3' cttGTCTATCAGATTTGTGACCc 5'
|| | :| |:|||||||
Ref: 5' ggtCAAAGGGAAGAGACACTGGg 3'
Energy: -20.889999 kCal/Mol
>bta-miR-199b	bosTau6_refGene_NM_001101115
Query: 3' cttgtctaTCA-GATTTGTGACCc 5'
||| || ||||||||
Ref: 5' ggactttcAGTGCT-AACACTGGg 3'
Energy: -22.920000 kCal/Mol
>bta-miR-199b	bosTau6_refGene_NM_001100387
Query: 3' cttGTC-TATC--AGATTTGTGACCc 5'
||| ||:| |:||||||||||
Ref: 5' gacCAGTATGGATTTTAAACACTGGt 3'
Energy: -21.940001 kCal/Mol
>bta-miR-199b	bosTau6_refGene_NM_001075965
Query: 3' ctTGTCTATC-AG--ATTTGTGACCc 5'
:|||| | || ||||||||||
Ref: 5' caGCAGAGCGATCTATAAACACTGGa 3'
Energy: -21.580000 kCal/Mol
>bta-miR-199b	bosTau6_refGene_NM_001206269
Query: 3' ctTGTCTATCAGATTTGTGACCc 5'
||||| |||| |||||||
Ref: 5' tgACAGA-AGTC---ACACTGGg 3'
Energy: -26.270000 kCal/Mol
>bta-miR-199b	bosTau6_refGene_NM_001098967
Query: 3' cttgtctatcaGATT-TGTGACCc 5'
||:| |||||||
Ref: 5' tcagccctcccCTGATACACTGGg 3'
Energy: -20.219999 kCal/Mol
>bta-miR-199b	bosTau6_refGene_NM_001205777
Query: 3' cttGTCTATCAGATTTGTGACCc 5'
|:| :||| |||||||
Ref: 5' gctCGGTGGGTC---ACACTGGg 3'
Energy: -21.850000 kCal/Mol
>bta-miR-199b	bosTau6_refGene_NM_001192423
Query: 3' ctTGTCTATCAGATTTGTGACCc 5'
||||: || || |||||||
Ref: 5' gcACAGGAAGCCTTCACACTGGa 3'
Energy: -22.110001 kCal/Mol
>bta-miR-199b	bosTau6_refGene_NM_001101991
Query: 3' cttgtCTATCAGATTTGTGACCc 5'
|:| ||:|:||||||||
Ref: 5' gctgtGGT-GTTTGAACACTGGa 3'
Energy: -21.049999 kCal/Mol
>bta-miR-199b	bosTau6_refGene_NM_001034808
Query: 3' ttTGAGTGG-CTGTCCAACTTACAa 5'
|| |||| |:|| |||||||
Ref: 5' gaACCCACCTGGCA---TGAATGTt 3'
Energy: -21.299999 kCal/Mol
>bta-miR-181c	bosTau6_refGene_NM_001076968
Query: 3' tttGAGTGGCTGTCCAACTTACAa 5'
:|| |||| : | |||||||
Ref: 5' catTTCTCCGAAGTGGTGAATGTa 3'
Energy: -20.500000 kCal/Mol
>bta-miR-181c	bosTau6_refGene_NM_174504
Query: 3' ttTGAGTGGC---TGTCCAACTTACAa 5'
:| |||:| | ||| |||||||
Ref: 5' agGCACACTGAGTAAAGGATGAATGTa 3'
Energy: -22.160000 kCal/Mol
>bta-miR-181c	bosTau6_refGene_NM_001109803
Query: 3' ttTGAGTGGCTGTCCA----ACTTACAa 5'
|||||::||: | |||||||
Ref: 5' aaACTCATTGATTATTGAACTGAATGTt 3'
Energy: -21.690001 kCal/Mol
>bta-miR-181c	bosTau6_refGene_NM_001101106
Query: 3' ttTGAGTGGCTGTCCAACTTACAa 5'
:| :: :| |||||||||||
Ref: 5' agGCCTGGTGTGAGGTTGAATGTt 3'
Energy: -23.080000 kCal/Mol
>bta-miR-181c	bosTau6_refGene_NM_001319882
Query: 3' tttgagTGGCTGTCCAACTTACAa 5'
|||| ||| |||||||
Ref: 5' gagacaACCG--AGGATGAATGTa 3'
Energy: -20.049999 kCal/Mol
>bta-miR-181c	bosTau6_refGene_NM_001038214_1
Query: 3' ttTGAG-TGGCTGT-CCAACTTACAa 5'
|:|| | :|||| |||||||||
Ref: 5' acATTCAAGTGACACTGTTGAATGTt 3'
Energy: -23.639999 kCal/Mol
>bta-miR-181c	bosTau6_refGene_NM_001035432
Query: 3' tttgagtggctgTCCAACTTACAa 5'
|||||||||||
Ref: 5' tctaatgaaataAGGTTGAATGTa 3'
Energy: -21.010000 kCal/Mol
>bta-miR-181c	bosTau6_refGene_NM_001105498
Query: 3' ttTGAGTGGCTGTCCAACTTACAa 5'
| |||||| || |||||||
Ref: 5' caAGTCACCG---GGCTGAATGTa 3'
Energy: -21.049999 kCal/Mol
>bta-miR-181c	bosTau6_refGene_NM_001083368
Query: 3' tttgagtGGCTGTC-CAACTTACAa 5'
|:|:|:| ||||||||
Ref: 5' gaagagcCTGGCGGTTTTGAATGTt 3'
Energy: -21.440001 kCal/Mol
>bta-miR-181c	bosTau6_refGene_NM_001105373
Query: 3' tttGAGTGGCTGTCCAACTTACAa 5'
| ||||| |:| |||||||
Ref: 5' gccCCCACCGCCGGACTGAATGTg 3'
Energy: -21.680000 kCal/Mol
>bta-miR-181c	bosTau6_refGene_NM_001192361
Query: 3' ttTGAGTGGCTGTCC-AACTTACAa 5'
|| ||:| |||| |||||||
Ref: 5' ggAC-CATC-CCAGGCCTGAATGTt 3'
Energy: -21.100000 kCal/Mol
>bta-miR-181c	bosTau6_refGene_NM_001205622
Query: 3' tttGA-GTGG-CTGTCCAACTTACAa 5'
|| |:|: |:|||| |||||||
Ref: 5' ctcCTGCGCTGGGCAGGCTGAATGTa 3'
Energy: -24.200001 kCal/Mol
>bta-miR-181c	bosTau6_refGene_NM_001034569
Query: 3' tttGAGTGGCTGTCC---A-ACTTACAa 5'
||| |:|::||| | |||||||
Ref: 5' agtCTCTCTGGTAGGAATTATGAATGTg 3'
Energy: -22.610001 kCal/Mol
>bta-miR-181c	bosTau6_refGene_NM_001077107
Query: 3' tttgAGTGGCT-GTCCAACTTACAa 5'
||||:|| || |||||||
Ref: 5' aaggTCACTGATCA--CTGAATGTt 3'
Energy: -20.910000 kCal/Mol
>bta-miR-181c	bosTau6_refGene_NM_001075591
Query: 3' ttTGAGTGGC-TGTC-CA-ACTTACAa 5'
|| ||||| :| | || |||||||
Ref: 5' agAC-CACCGTGCTGAGTCTGAATGTg 3'
Energy: -21.830000 kCal/Mol
>bta-miR-181c	bosTau6_refGene_NM_001168706
Query: 3' tttGAGTGGCTGTC-CAACTTACAa 5'
:||||:|:::| ||||||||
Ref: 5' ggcTTCACTGGTGGAATTGAATGTt 3'
Energy: -23.290001 kCal/Mol
>bta-miR-181c	bosTau6_refGene_NM_001075711
Query: 3' ttTGAGTGGCTGTCCAACTTACAa 5'
|:|||::|:::| |||||||
Ref: 5' acATTCATTGGTGGTATGAATGTt 3'
Energy: -24.020000 kCal/Mol
>bta-miR-181c	bosTau6_refGene_NM_001046137
Query: 3' tttgaGTGGCTGTCCAACTTACAa 5'
| |||| || |||||||
Ref: 5' ccagaCCCCGAGAG--TGAATGTt 3'
Energy: -20.780001 kCal/Mol
>bta-miR-181c	bosTau6_refGene_NM_001081531
Query: 3' ttTGAGTGGCTGTCCA-----ACTTACAa 5'
::||| ||||||| |||||||
Ref: 5' agGTTCA--GACAGGTTGCTATGAATGTg 3'
Energy: -22.000000 kCal/Mol
>bta-miR-181c	bosTau6_refGene_NM_001256589
Query: 3' ttTGAG-TGGCTGTC----CAACTTACAa 5'
|||| :||| ::| ||||||||
Ref: 5' gaACTCTGCCG-TGGTTCATTTGAATGTg 3'
Energy: -22.440001 kCal/Mol
>bta-miR-181c	bosTau6_refGene_NM_001206067
Query: 3' tttGAGTGGCTGTCCAACTTACAa 5'
:| ||: : :||||||||||
Ref: 5' tgtTTGACTTGGGGGTTGAATGTt 3'
Energy: -20.500000 kCal/Mol
>bta-miR-181c	bosTau6_refGene_NM_001079637
Query: 3' tttgagTGGCTGTCCAACTTACAa 5'
::|| |:||||||||||
Ref: 5' gggcaaGTCGCCGGGTTGAATGTt 3'
Energy: -26.440001 kCal/Mol
>bta-miR-181c	bosTau6_refGene_NM_001205789
Query: 3' tttgagTGGCTGTCCA----ACTTACAa 5'
::|||::||| |||||||
Ref: 5' ggatggGTCGATGGGTCTCATGAATGTt 3'
Energy: -21.240000 kCal/Mol
>bta-miR-181c	bosTau6_refGene_NM_001102112
Query: 3' tttgaGTGGCTGTCCAACTTACAa 5'
|||:|| || ||||||||
Ref: 5' caggaCACTGAGAGTTTGAATGTt 3'
Energy: -23.840000 kCal/Mol
>bta-miR-181c	bosTau6_refGene_NM_174456
Query: 3' tttGAGTGG-CTGTCCAACTTACAa 5'
|||||| | | | |||||||
Ref: 5' agcCTCACCTTAGAAG-TGAATGTt 3'
Energy: -22.070000 kCal/Mol
>bta-miR-181c	bosTau6_refGene_NM_001206179
Query: 3' ttTGAGTGGCTGTCCA--ACTTACAa 5'
:||| :||| :||| |||||||
Ref: 5' ggGCTCCTCGA-GGGTCCTGAATGTg 3'
Energy: -23.090000 kCal/Mol
>bta-miR-181c	bosTau6_refGene_NM_001045991
Query: 3' tttGAGTG-GCTGTCCA-------ACTTACAa 5'
||||| :| |:||| |||||||
Ref: 5' gccCTCACATGTCGGGTTTTGACATGAATGTc 3'
Energy: -21.610001 kCal/Mol
>bta-miR-181c	bosTau6_refGene_NM_001014961
Query: 3' tttGAGT---GG-CTGTCCAACTTACAa 5'
|||| || | ||| ||||||||
Ref: 5' tctCTCATGTCCAGCCAGATTGAATGTt 3'
Energy: -20.520000 kCal/Mol
>bta-miR-181c	bosTau6_refGene_NM_001205931
Query: 3' ttTGAGTGGCTGTCCAACTTACAa 5'
|| ||:| ||:| ||||||||
Ref: 5' -gAC-CATC-ACGGCTTGAATGTc 3'
Energy: -20.040001 kCal/Mol
>bta-miR-181c	bosTau6_refGene_NM_001098104
Query: 3' tttGAGTGGCTGTCCA-ACTTACAa 5'
|||:|| | :||| |||||||
Ref: 5' gatCTCGCCCAAGGGTCTGAATGTg 3'
Energy: -23.370001 kCal/Mol
>bta-miR-181c	bosTau6_refGene_NM_174693
Query: 3' tttGAGTGGCTGTCC----AACTTACAa 5'
||| |:| :||| ||||||||
Ref: 5' gtcCTCTCTGCTAGGCATTTTGAATGTc 3'
Energy: -20.280001 kCal/Mol
>bta-miR-181c	bosTau6_refGene_NM_001206477
Query: 3' ttTGAGTGGCT--GTCCA-ACTTACAa 5'
|:|| |||| || | |||||||
Ref: 5' aaATTC-CCGAAGAAGCTGTGAATGTa 3'
Energy: -21.139999 kCal/Mol
>bta-miR-181c	bosTau6_refGene_NM_176631
Query: 3' ttTGAGTGGCTGT-CCAACTTACAa 5'
||| : : :|| ||||||||||
Ref: 5' acACTGGATTGCATGGTTGAATGTg 3'
Energy: -23.590000 kCal/Mol
>bta-miR-181c	bosTau6_refGene_NM_001075431
Query: 3' tttgaGTGGCTGTCCAACTTACAa 5'
|||:|||| |||||||
Ref: 5' aggtcCACTGACA-CATGAATGTt 3'
Energy: -21.830000 kCal/Mol
>bta-miR-181c	bosTau6_refGene_NM_001083718
Query: 3' ttTGAGTGGCTGTCCAACTTACAa 5'
||||| ||| ||||||||
Ref: 5' aaACTCAGCGA----TTGAATGTg 3'
Energy: -20.719999 kCal/Mol
>bta-miR-181c	bosTau6_refGene_NM_174806
Query: 3' tttGAGTGGCTGTCCAACTTACAa 5'
||::::||| ||||||||
Ref: 5' gctCTTGTTGAC-CTTTGAATGTt 3'
Energy: -20.240000 kCal/Mol
>bta-miR-181c	bosTau6_refGene_NM_001102512
Query: 3' ttTGAGTGGCTGTCCA--ACTTACAa 5'
|| | |||| :||| |||||||
Ref: 5' ggAC-CCCCGAGGGGTGCTGAATGTg 3'
Energy: -22.580000 kCal/Mol
>bta-miR-181c	bosTau6_refGene_NM_001014865
Query: 3' ttTGAGT-GGC-TGTCC---AACTTACAa 5'
|||:| |:| ||||| ||||||||
Ref: 5' taACTTATCTGCACAGGTACTTGAATGTa 3'
Energy: -25.379999 kCal/Mol
>bta-miR-181c	bosTau6_refGene_NM_001205959
Query: 3' tttGAGTGGCTGTCCAACTTACAa 5'
|||||:|:::| |||||||
Ref: 5' cccCTCACTGGTGG--TGAATGTg 3'
Energy: -24.160000 kCal/Mol
>bta-miR-181c	bosTau6_refGene_NM_001083638
Query: 3' ttTGAGTGGCTG-TCCAACTTACAa 5'
:||||: || ||||||||||
Ref: 5' ggGCTCATGAACTTGGTTGAATGTg 3'
Energy: -23.920000 kCal/Mol
>bta-miR-181c	bosTau6_refGene_NM_001207061
Query: 3' ttTGA-GTGGC-TGTC-----CAACTTACAa 5'
||| ||:|| |||| | |||||||
Ref: 5' caACTGCATCGCACAGCCCCTGGTGAATGTa 3'
Energy: -21.870001 kCal/Mol
>bta-miR-181c	bosTau6_refGene_NM_001206169_1
Query: 3' tttgagtggCTGTC--CAACTTACAa 5'
||||| |||||||||
Ref: 5' ggaagccggGACAGCAGTTGAATGTa 3'
Energy: -20.549999 kCal/Mol
>bta-miR-181c	bosTau6_refGene_NM_001109796
Query: 3' ttTGAGTGGCTGTCC--AACTTACAa 5'
|||: || || || ||||||||
Ref: 5' aaACTT-CC-ACTGGACTTGAATGTt 3'
Energy: -20.200001 kCal/Mol
>bta-miR-181c	bosTau6_refGene_NM_001163938
Query: 3' tttGAGTGGCTGTCCAACTTACAa 5'
| ||:||: : ||||||||
Ref: 5' tgtCACATCGGGGTTTTGAATGTt 3'
Energy: -20.480000 kCal/Mol
>bta-miR-181c	bosTau6_refGene_NM_001076085
Query: 3' ttTGAGTGGCTGTCCAACTTACAa 5'
| ||||| : ||||||||||
Ref: 5' aaAGTCACC--TTGGTTGAATGTt 3'
Energy: -24.750000 kCal/Mol
>bta-miR-181c	bosTau6_refGene_NM_001046576
Query: 3' tttGAGTGGCTGTCCAACTTACAa 5'
:|||| |: ||||||||||
Ref: 5' aacTTCACATATTGGTTGAATGTt 3'
Energy: -22.760000 kCal/Mol
>bta-miR-181c	bosTau6_refGene_NM_001075572
Query: 3' ttTGAG--TGGCTGTC-CAACTTACAa 5'
|:|| ||| :||| | |||||||
Ref: 5' tcATTCGAACCCGCAGTGATGAATGTt 3'
Energy: -21.510000 kCal/Mol
>bta-miR-181c	bosTau6_refGene_NM_001206147
Query: 3' ttTGAGTGGCTGTCCAACTTACAa 5'
||||| |: ||| |||||||
Ref: 5' ggACTCA--GGGAGGGTGAATGTc 3'
Energy: -21.549999 kCal/Mol
>bta-miR-181c	bosTau6_refGene_NM_177493
Query: 3' agtcggCGACAGTGTGCGTGTCa 5'
|:| | |:|||||||
Ref: 5' tctgagGTTTTACCGCGCACAGa 3'
Energy: -23.549999 kCal/Mol
>bta-miR-210	bosTau6_refGene_NM_001034786
Query: 3' agtCGGCGACAGTGTGCGTGTCa 5'
||| | | : | |||||||
Ref: 5' cccGCC-CAGCTCCCCGCACAGc 3'
Energy: -20.110001 kCal/Mol
>bta-miR-210	bosTau6_refGene_NM_001034463
Query: 3' agtCGGCGA--CAGTGTGCGTGTCa 5'
||| :| |||:: |||||||
Ref: 5' gatGCCCTTTAGTCGTCCGCACAGg 3'
Energy: -23.120001 kCal/Mol
>bta-miR-210	bosTau6_refGene_NM_001105021
Query: 3' agTCGGCGACAGTGTGCGTGTCa 5'
||:| ||| :: |||||||
Ref: 5' caAGTCACTGGGGT-CGCACAGa 3'
Energy: -23.150000 kCal/Mol
>bta-miR-210	bosTau6_refGene_NM_001110191
Query: 3' agtcggcgacagTGTGCGTGTCa 5'
||:|||||||
Ref: 5' atgcacacgtagACGCGCACAGc 3'
Energy: -21.860001 kCal/Mol
>bta-miR-210	bosTau6_refGene_NM_176852
Query: 3' agtcggcGACAGTGTGCGTGTCa 5'
| | || ||||||||
Ref: 5' gggaattCAGCCA-ACGCACAGg 3'
Energy: -21.940001 kCal/Mol
>bta-miR-210	bosTau6_refGene_NM_001101870
Query: 3' agtcGGCGACAG-TGTGCGTGTCa 5'
|:|:|||: : :|||||||
Ref: 5' gcttCTGTTGTTGGGGCGCACAGg 3'
Energy: -24.150000 kCal/Mol
>bta-miR-210	bosTau6_refGene_NM_001082617_1
Query: 3' agtcggcgacaGTGTGCGTGTCa 5'
|||:|||||||
Ref: 5' acacgcacacaCACGCGCACAGt 3'
Energy: -27.020000 kCal/Mol
>bta-miR-210	bosTau6_refGene_NM_001206419
Query: 3' agtcggCGACAGTGTGCGTGTCa 5'
|||| :: |||||||
Ref: 5' aggcagGCTGGGGT-CGCACAGt 3'
Energy: -24.120001 kCal/Mol
>bta-miR-210	bosTau6_refGene_NM_001192625
Query: 3' agTCGGCGACAG-TGT----GCGTGTCa 5'
:||:|||||| |:: |||||||
Ref: 5' tgGGCTGCTGTCTATGGGGTCGCACAGa 3'
Energy: -29.459999 kCal/Mol
>bta-miR-210	bosTau6_refGene_NM_001103266_1
Query: 3' agtcggCGACAGTGTGCGTGTCa 5'
||||| ||||||||
Ref: 5' gcaaggGCTGT--GACGCACAGg 3'
Energy: -21.860001 kCal/Mol
>bta-miR-210	bosTau6_refGene_NM_001192408
Query: 3' agTCG-GCGAC--AGTGTGCGTGTCa 5'
||| | ||| |: | |||||||
Ref: 5' tcAGCTCTCTGGCTTCCCCGCACAGa 3'
Energy: -23.570000 kCal/Mol
>bta-miR-210	bosTau6_refGene_NM_001105357_0
Query: 3' agTCGGCGACAG-TGT----GCGTGTCa 5'
:||:|| || ||| |||||||
Ref: 5' tgGGCTGCCATCTACAGGGTCGCACAGa 3'
Energy: -23.370001 kCal/Mol
>bta-miR-210	bosTau6_refGene_NM_001075213
Query: 3' agTCGGCGACAGTGTGCGTGTCa 5'
:||:|| : ||||||||
Ref: 5' aaGGCTGCCAGAGAACGCACAGg 3'
Energy: -23.400000 kCal/Mol
>bta-miR-210	bosTau6_refGene_NM_001105373
Query: 3' agTCGG-CGACAGTG-TGCGTGTCa 5'
|||| | ||| ||||||||
Ref: 5' agAGCCTCCAAGCACAACGCACAGg 3'
Energy: -25.090000 kCal/Mol
>bta-miR-210	bosTau6_refGene_NM_001076884
Query: 3' agTCGGCGACAGTGTGCGTGTCa 5'
:|| |||| : ||||||||
Ref: 5' atGGCAGCTG--GGACGCACAGg 3'
Energy: -23.600000 kCal/Mol
>bta-miR-210	bosTau6_refGene_NM_001078072
Query: 3' agTCGG--CGA-CAGTGT--GCGTGTCa 5'
:||| ||| ||| : |||||||
Ref: 5' tgGGCCCGGCTCCTCAGGACCGCACAGa 3'
Energy: -20.930000 kCal/Mol
>bta-miR-210	bosTau6_refGene_NM_001193141
Query: 3' agTCGGCGACAG-TGT----GCGTGTCa 5'
:||:|| ||| |:: |||||||
Ref: 5' tgGGCTGCCGTCTATGGGGTCGCACAGa 3'
Energy: -24.049999 kCal/Mol
>bta-miR-210	bosTau6_refGene_NM_001078159
Query: 3' agTCGGCGACAGTGTGCGTGTCa 5'
|||:|| | || |||||||
Ref: 5' agAGCTGCAG-CAGCCGCACAGc 3'
Energy: -24.070000 kCal/Mol
>bta-miR-210	bosTau6_refGene_NM_001014898
Query: 3' agtcggcgacAGTGTGCGTGTCa 5'
|| |:|||||||
Ref: 5' tgcttccagcTCTCGCGCACAGc 3'
Energy: -23.549999 kCal/Mol
>bta-miR-210	bosTau6_refGene_NM_001103094
Query: 3' agTCGGCGACAGTGTGCGTGTCa 5'
|||| | ||| |||||||
Ref: 5' gcAGCCCC--CCACCCGCACAGc 3'
Energy: -26.639999 kCal/Mol
>bta-miR-210	bosTau6_refGene_NM_001076093
Query: 3' agtcggCGACAGTGT-GCGTGTCa 5'
|||| |: | |||||||
Ref: 5' cagaggGCTGCCGGACCGCACAGg 3'
Energy: -24.600000 kCal/Mol
>bta-miR-210	bosTau6_refGene_NM_001099176
Query: 3' agTCGGCGACAGTGTGCGTGTCa 5'
| |||| | | | |||||||
Ref: 5' gcACCCGCGGGCCCCCGCACAGt 3'
Energy: -25.530001 kCal/Mol
>bta-miR-210	bosTau6_refGene_NM_001102374
Query: 3' agTCGGCGACAG-TGT----GCGTGTCa 5'
:||:|| ||| |:: |||||||
Ref: 5' tgGGCTGCCGTCTATGGGGTCGCACAGa 3'
Energy: -24.049999 kCal/Mol
>bta-miR-210	bosTau6_refGene_NM_001102374
Query: 3' agtcGGCGA-C-AGTGTGCGTGTCa 5'
||||| | |:|||||||||
Ref: 5' ctttCCGCTCGCGCGCACGCACAGt 3'
Energy: -34.200001 kCal/Mol
>bta-miR-210	bosTau6_refGene_NM_001103232
Query: 3' agTCGG-CGACA-GTGTGCGTGTCa 5'
||:| | || ||: |||||||
Ref: 5' aaAGTCATCAGTCCATCCGCACAGc 3'
Energy: -21.340000 kCal/Mol
>bta-miR-210	bosTau6_refGene_NM_001076492
Query: 3' agTCGGCGACAGTGTGCGTGTCa 5'
|| || |||||||||||
Ref: 5' ctAGGAGCGCGCACACGCACAGg 3'
Energy: -28.820000 kCal/Mol
>bta-miR-210	bosTau6_refGene_NM_001076432_1
Query: 3' agtcggcgaCAGTGTGCGTGTCa 5'
| ||| |||||||
Ref: 5' tcttagtgaGGCACCCGCACAGc 3'
Energy: -21.400000 kCal/Mol
>bta-miR-210	bosTau6_refGene_NM_001098966
Query: 3' agtcgGCGACAGTGT-GCGTGTCa 5'
|||||| |:| |||||||
Ref: 5' acacaCGCTGT-ATAGCGCACAGc 3'
Energy: -28.299999 kCal/Mol
>bta-miR-210	bosTau6_refGene_NM_001081729
Query: 3' agtCGGCGACAGTGTGCGTGTCa 5'
|||| ||| | |||||||
Ref: 5' ggtGCCGAGGTCTC-CGCACAGg 3'
Energy: -28.500000 kCal/Mol
>bta-miR-210	bosTau6_refGene_NM_001076345
Query: 3' agtcGGCGACAGTGTGCGTGTCa 5'
|:||| | |||||||||
Ref: 5' ccgcCTGCTCGCCCACGCACAGc 3'
Energy: -27.709999 kCal/Mol
>bta-miR-210	bosTau6_refGene_NM_001035391
Query: 3' agtcGGCGACAGTGTGCGTGTCa 5'
|: ||| |:: |||||||
Ref: 5' gtgcCTCCTGGCGT-CGCACAGc 3'
Energy: -22.160000 kCal/Mol
>bta-miR-210	bosTau6_refGene_NM_001105371
Query: 3' agtcggcgaCAGTGTGCGTGTCa 5'
| |||||||||||
Ref: 5' ggaaacaggGACACACGCACAGa 3'
Energy: -24.370001 kCal/Mol
>bta-miR-210	bosTau6_refGene_NM_001034432
Query: 3' agtcggcgacaGTGTGCGTGTCa 5'
|:| |||||||
Ref: 5' gcaggaaacccCGCCCGCACAGt 3'
Energy: -21.260000 kCal/Mol
>bta-miR-210	bosTau6_refGene_NM_001075121
Query: 3' agtcGGCG--ACAGTGTGCGTGTCa 5'
|||| | | |||||||||
Ref: 5' cccaCCGCAGGGACCCACGCACAGc 3'
Energy: -26.040001 kCal/Mol
>bta-miR-210	bosTau6_refGene_NM_001079643
Query: 3' agTCGGCGACAGT-GTGCGTGTCa 5'
|| ||||| | | |||||||
Ref: 5' gcAG-CGCTGGGACCCCGCACAGc 3'
Energy: -29.070000 kCal/Mol
>bta-miR-210	bosTau6_refGene_NM_001075380
Query: 3' agtCGGCGAC----AGTGTGCGTGTCa 5'
||| ||| | ||||||||||
Ref: 5' gatGCCCCTGCACTTAACACGCACAGc 3'
Energy: -26.309999 kCal/Mol
>bta-miR-210	bosTau6_refGene_NM_001046491
Query: 3' agtcGGCGACAGTGTGCGTGTCa 5'
|: ||| | |||||||||
Ref: 5' ccttCTACTGACCCACGCACAGa 3'
Energy: -22.090000 kCal/Mol
>bta-miR-210	bosTau6_refGene_NM_001082606
Query: 3' agTCGGCGACAGT---GTGCGTGTCa 5'
|| :||||| | : |||||||
Ref: 5' caAG-TGCTGTGAATCTTCGCACAGa 3'
Energy: -23.389999 kCal/Mol
>bta-miR-210	bosTau6_refGene_NM_001075894
Query: 3' agTCGGCGACAGT----GTGCGTGTCa 5'
|||:| | ||| | |||||||
Ref: 5' agAGCTGAT-TCATGCCCCCGCACAGc 3'
Energy: -21.420000 kCal/Mol
>bta-miR-210	bosTau6_refGene_NM_001038184_1
Query: 3' agtCGGCGACAGT-GTGCGTGTCa 5'
|:: : || | ||||||||
Ref: 5' tatGTTCTGGTAAGGACGCACAGt 3'
Energy: -21.070000 kCal/Mol
>bta-miR-210	bosTau6_refGene_NM_001130754
Query: 3' agtcggcGACA-GT--GTGCGTGTCa 5'
|||| || ||||||||
Ref: 5' cagatttCTGTACAGTGACGCACAGt 3'
Energy: -23.790001 kCal/Mol
>bta-miR-210	bosTau6_refGene_NM_001206118
Query: 3' agtcggcGACAGTGTGCGTGTCa 5'
:|| : :||||||||
Ref: 5' attcaatTTGGTTTACGCACAGt 3'
Energy: -20.270000 kCal/Mol
>bta-miR-210	bosTau6_refGene_NM_173990
Query: 3' agtCGG-CGACAGTGTGCGTGTCa 5'
||| ||| :: |||||||
Ref: 5' gctGCCATCTGGGGT-CGCACAGa 3'
Energy: -22.490000 kCal/Mol
>bta-miR-210	bosTau6_refGene_NM_001035063
Query: 3' agtcggcgaCAGTGTGCGTGTCa 5'
| :||||||||||
Ref: 5' ctacatcgaGCTACACGCACAGa 3'
Energy: -25.860001 kCal/Mol
>bta-miR-210	bosTau6_refGene_NM_001040489
Query: 3' agtCGGC-GACAGTGT-GCGTGTCa 5'
|||| || | : : |||||||
Ref: 5' actGCCGTCTATGGGGTCGCACAGa 3'
Energy: -23.250000 kCal/Mol
>bta-miR-210	bosTau6_refGene_NM_001102296_1
Query: 3' agTCGGCGACAGTGTGCGTGTCa 5'
|| |||| :| |||||||
Ref: 5' gcAGAAGCTGAAGCCCGCACAGt 3'
Energy: -28.920000 kCal/Mol
>bta-miR-210	bosTau6_refGene_NM_174471
Query: 3' agtcggcGACAGTGTGCGTGTCa 5'
:|| : :|||||||
Ref: 5' ctccagtTTGGGGAGCGCACAGc 3'
Energy: -20.260000 kCal/Mol
>bta-miR-210	bosTau6_refGene_NM_001101906
Query: 3' agTCGGC--GACAGTGTGCGTGTCa 5'
|||:| | :| |||||||
Ref: 5' gcAGCTGGAGAGGAGCCCGCACAGc 3'
Energy: -24.389999 kCal/Mol
>bta-miR-210	bosTau6_refGene_NM_001078030
Query: 3' agtcggCGACAGTGTGCGTGTCa 5'
|| | | |||||||||
Ref: 5' ---gggGCAGAC-CACGCACAGg 3'
Energy: -20.629999 kCal/Mol
>bta-miR-210	bosTau6_refGene_NM_001192053
Query: 3' agTCGGCGACAG-TGT----GCGTGTCa 5'
:||:|| ||| |:: |||||||
Ref: 5' tgGGCTGCCGTCTATGGGGTCGCACAGa 3'
Energy: -24.049999 kCal/Mol
>bta-miR-210	bosTau6_refGene_NM_001102123_0
Query: 3' agTCGGCGACAGTGT-GCGTGTCa 5'
:|: |||| : : |||||||
Ref: 5' ctGGTGTCTGTGGGGTCGCACAGa 3'
Energy: -20.700001 kCal/Mol
>bta-miR-210	bosTau6_refGene_NM_001205951
Query: 3' agTCGGCGACAGTGTGCGTGTCa 5'
| :: |||| | |||||||
Ref: 5' aaAATTCCTGT--CTCGCACAGt 3'
Energy: -23.510000 kCal/Mol
>bta-miR-210	bosTau6_refGene_NM_001046456
Query: 3' agtcggcgaCA-GTGTGCGTGTCa 5'
|| |||||||||||
Ref: 5' aatgtacacGTACACACGCACAGc 3'
Energy: -24.879999 kCal/Mol
>bta-miR-210	bosTau6_refGene_NM_001192459
Query: 3' agtcggcGACAGTGT-GCGTGTCa 5'
|| ||| | |||||||
Ref: 5' acgttaaCT-TCAGAGCGCACAGt 3'
Energy: -21.250000 kCal/Mol
>bta-miR-210	bosTau6_refGene_NM_001076533
Query: 3' agtcggcgacaGTGTGCGTGTCa 5'
| | |||||||
Ref: 5' tgcgtggagcaCCCCCGCACAGc 3'
Energy: -20.209999 kCal/Mol
>bta-miR-210	bosTau6_refGene_NM_001046538
Query: 3' agtCGGCGACAGTGTGCGTGTCa 5'
| ||| | |: :|||||||
Ref: 5' agtGACGCAGACGAGCGCACAGa 3'
Energy: -20.500000 kCal/Mol
>bta-miR-210	bosTau6_refGene_NM_001075242
Query: 3' agTCGGCGACAGTGTGCGTGTCa 5'
:||| : | | | |||||||
Ref: 5' caGGCCATGGGCTC-CGCACAGc 3'
Energy: -20.260000 kCal/Mol
>bta-miR-210	bosTau6_refGene_NM_001038113
Query: 3' agTCGGCGACAG-TGTGCGTGTCa 5'
|| | | | | |||||||||
Ref: 5' caAGGCCCAGCCTCCACGCACAGc 3'
Energy: -26.340000 kCal/Mol
>bta-miR-210	bosTau6_refGene_NM_001034742
Query: 3' agTCGGCGACAGTGTGCGTGTCa 5'
|||:|| | : |||||||
Ref: 5' ccAGCTGCAGGGCTCCGCACAGa 3'
Energy: -26.389999 kCal/Mol
>bta-miR-210	bosTau6_refGene_NM_001080263
Query: 3' agTCGGCGAC-AGTGT-GCGTGTCa 5'
|| :|||| || | |||||||
Ref: 5' tgAG-TGCTGCCCAGACCGCACAGg 3'
Energy: -22.629999 kCal/Mol
>bta-miR-210	bosTau6_refGene_NM_001192469
Query: 3' agtcGGC-GACAGTG---TGCGTGTCa 5'
|:| ||| | | :|||||||
Ref: 5' acgtCTGACTGGCCCGGGGCGCACAGg 3'
Energy: -23.030001 kCal/Mol
>bta-miR-210	bosTau6_refGene_NM_001192469
Query: 3' agTCGGCGACAGTGTGCGTGTCa 5'
|| ||| ||| |||||||
Ref: 5' ttAGGCGC-GTC---CGCACAGc 3'
Energy: -24.660000 kCal/Mol
>bta-miR-210	bosTau6_refGene_NM_001098877
Query: 3' agtcGGCGA-CAGTGTGCGTGTCa 5'
|| || || :|||||||
Ref: 5' ctccCCCCTCCCCAGGCGCACAGa 3'
Energy: -20.670000 kCal/Mol
>bta-miR-210	bosTau6_refGene_NM_001102297
Query: 3' agTCGGCGACAG-TGT----GCGTGTCa 5'
:||:|| ||| |:: |||||||
Ref: 5' tgGGCTGCAGTCTATGGGGTCGCACAGa 3'
Energy: -23.660000 kCal/Mol
>bta-miR-210	bosTau6_refGene_NM_001080349
Query: 3' agTCG-GCGACAGTGTGCGTGTCa 5'
:|| |||| | : :|||||||
Ref: 5' ggGGCTCGCTTTGGGGCGCACAGc 3'
Energy: -25.450001 kCal/Mol
>bta-miR-210	bosTau6_refGene_NM_001191171
Query: 3' agTCGGCGACAGTGTGCGTGTCa 5'
|||:| | ::|||||||
Ref: 5' caAGCTGGCCTGCTGCGCACAGa 3'
Energy: -23.850000 kCal/Mol
>bta-miR-210	bosTau6_refGene_NM_174533
Query: 3' agTCGGCGACAGTGTGCGTGTCa 5'
:| :|: |||:||||||||
Ref: 5' atGGATGTGCTCATACGCACAGc 3'
Energy: -24.170000 kCal/Mol
>bta-miR-210	bosTau6_refGene_NM_001102526
Query: 3' agtcggcgaCAGTGTGCGTGTCa 5'
| ::|||||||||
Ref: 5' gcatttaggGATGCACGCACAGt 3'
Energy: -21.330000 kCal/Mol
>bta-miR-210	bosTau6_refGene_NM_001192695
Query: 3' agtcggcgacaGTGTGCGTGTCa 5'
|:| |||||||
Ref: 5' gtggtgccaagCGCTCGCACAGa 3'
Energy: -21.760000 kCal/Mol
>bta-miR-210	bosTau6_refGene_NM_001045991
Query: 3' agTCGGCGACAGTGTGCGTGTCa 5'
|||:| | ::|||||||
Ref: 5' caAGCTGGCCTGCTGCGCACAGa 3'
Energy: -23.850000 kCal/Mol
>bta-miR-210	bosTau6_refGene_NR_120605_4
Query: 3' agTCGGCGACAG--TGTGCGTGTCa 5'
:||||| | :| |||||||
Ref: 5' ctGGCCGCACACCGGCCCGCACAGt 3'
Energy: -25.889999 kCal/Mol
>bta-miR-210	bosTau6_refGene_NM_001046124
Query: 3' agtcGGCGACAGTGTGCGTGTCa 5'
|| |||| | |||||||
Ref: 5' acctCCCCTGT--CTCGCACAGt 3'
Energy: -26.650000 kCal/Mol
>bta-miR-210	bosTau6_refGene_NM_178323
Query: 3' agtcGGCGACAGTGTGCGTGTCa 5'
|| |||| | |||||||
Ref: 5' acctCCCCTGT--CTCGCACAGt 3'
Energy: -26.650000 kCal/Mol
>bta-miR-210	bosTau6_refGene_NM_001201324
Query: 3' agTCGGCGACAG----TGTGCGTGTCa 5'
|||| || || ||||||||||
Ref: 5' acAGCCTCTATCAAAGACACGCACAGa 3'
Energy: -30.889999 kCal/Mol
>bta-miR-210	bosTau6_refGene_NM_001102176
Query: 3' agtCGGCGACAGTGT-GCGTGTCa 5'
||:|:| ||::| |||||||
Ref: 5' tctGCTGTTATCGTAGCGCACAGc 3'
Energy: -27.540001 kCal/Mol
>bta-miR-210	bosTau6_refGene_NM_001206788
Query: 3' agTC-GGC-GACAGTGTGCGTGTCa 5'
|| ||| | ||| | |||||||
Ref: 5' tcAGTCCGTCAGTCTC-CGCACAGa 3'
Energy: -27.690001 kCal/Mol
>bta-miR-210	bosTau6_refGene_NM_001206828
Query: 3' agtCGGCGACAGTGT-GCGTGTCa 5'
| :|:|| |: | |||||||
Ref: 5' tttGGTGTTGCCGAACCGCACAGa 3'
Energy: -22.059999 kCal/Mol
>bta-miR-210	bosTau6_refGene_NM_174399
Query: 3' agtCGGCGAC-AGTGTGCGTGTCa 5'
||| ||| || :|||||||
Ref: 5' agtGCC-CTGCTCCAGCGCACAGc 3'
Energy: -24.980000 kCal/Mol
>bta-miR-210	bosTau6_refGene_NM_194465
Query: 3' agtCGGCGAC-AGTGTGCGTGTCa 5'
||| ||| || :|||||||
Ref: 5' agtGCC-CTGCTCCAGCGCACAGc 3'
Energy: -24.980000 kCal/Mol
>bta-miR-210	bosTau6_refGene_NM_174392
Query: 3' agtcGGCGACAGTG--TGCGTGTCa 5'
:| |||| || |||||||
Ref: 5' tctcTCCCTGTGACCTCCGCACAGc 3'
Energy: -23.910000 kCal/Mol
>bta-miR-210	bosTau6_refGene_NM_001206598
Query: 3' agtCGGCGACAGTG-TGCGTGTCa 5'
||| : | | | :|||||||
Ref: 5' ---GCCCTGGACCCTGCGCACAGa 3'
Energy: -23.370001 kCal/Mol
>bta-miR-210	bosTau6_refGene_NM_001113280
Query: 3' agtCGGCGACAGTG-TGCGTGTCa 5'
||| : | | | :|||||||
Ref: 5' ---GCCCTGGACCCTGCGCACAGa 3'
Energy: -23.370001 kCal/Mol
>bta-miR-210	bosTau6_refGene_NM_001113279
Query: 3' agtCGGCGACAGTG-TGCGTGTCa 5'
||| : | | | :|||||||
Ref: 5' ---GCCCTGGACCCTGCGCACAGa 3'
Energy: -23.370001 kCal/Mol
>bta-miR-210	bosTau6_refGene_NM_001113278
Query: 3' agtCGGCGACAGTG-TGCGTGTCa 5'
||| : | | | :|||||||
Ref: 5' ---GCCCTGGACCCTGCGCACAGa 3'
Energy: -23.370001 kCal/Mol
>bta-miR-210	bosTau6_refGene_NM_001046103
Query: 3' agtcggcgacaGTGTGCGTGTCa 5'
|| ||||||||
Ref: 5' ttctatagtccCAGACGCACAGa 3'
Energy: -21.719999 kCal/Mol
>bta-miR-210	bosTau6_refGene_NM_176634
Query: 3' agtcggCGACAGTGT-GCGTGTCa 5'
|| |||| |||||||
Ref: 5' tgtgggGCCAGCACAGCGCACAGt 3'
Energy: -24.639999 kCal/Mol
>bta-miR-210	bosTau6_refGene_NM_001080219
Query: 3' agtcggcgacaGTGTGCGTGTCa 5'
|:|||||||||
Ref: 5' acacacatgcaCGCACGCACAGa 3'
Energy: -25.469999 kCal/Mol
>bta-miR-210	bosTau6_refGene_NM_205770_0
Query: 3' agtcggCGACAGTGTGCGTGTCa 5'
|| | | :|||||||
Ref: 5' gaacagGCGGCCCAGCGCACAGc 3'
Energy: -22.900000 kCal/Mol
>bta-miR-210	bosTau6_refGene_NM_001078013
Query: 3' agTCGGCGACAGTGTGCGTGTCa 5'
:|:| ||| :: |||||||
Ref: 5' gtGGTCTCTGGGGT-CGCACAGa 3'
Energy: -21.520000 kCal/Mol
>bta-miR-210	bosTau6_refGene_NM_174182
Query: 3' agTCGGCGACAG-TGT----GCGTGTCa 5'
:||:||| || |:: |||||||
Ref: 5' tgGGCTGCTATCTATGGGGTCGCACAGa 3'
Energy: -23.120001 kCal/Mol
>bta-miR-210	bosTau6_refGene_NM_001037451
Query: 3' agTCGGCGACAGTGTGCGTGTCa 5'
:||| | | ||:|||||||
Ref: 5' agGGCCACAG--ACGCGCACAGc 3'
Energy: -23.260000 kCal/Mol
>bta-miR-210	bosTau6_refGene_NM_001206601
Query: 3' agtcGGCGACAG-TGTGCGTGTCa 5'
|:|| | | |:|||||||
Ref: 5' gcctCTGCAGGCTCCGCGCACAGc 3'
Energy: -24.639999 kCal/Mol
>bta-miR-210	bosTau6_refGene_NM_001097563
Query: 3' agTCG-GCGACAGTGTGCGTGTCa 5'
||| :| || ||||||||||
Ref: 5' aaAGCTTGGTG-GACACGCACAGc 3'
Energy: -26.969999 kCal/Mol
>bta-miR-210	bosTau6_refGene_NM_001185116_1
Query: 3' agTCG-GCGACAGTGTGCGTGTCa 5'
||| :| || ||||||||||
Ref: 5' aaAGCTTGGTG-GACACGCACAGc 3'
Energy: -26.969999 kCal/Mol
>bta-miR-210	bosTau6_refGene_NM_001076321_1
Query: 3' agTCGGCGACAGTGTGCGTGTCa 5'
|||||| | ||||||||
Ref: 5' ccAGCCGCAG---GACGCACAGc 3'
Energy: -29.920000 kCal/Mol
>bta-miR-210	bosTau6_refGene_NM_001205474
Query: 3' agtCGGCGA---CAGTGTGCGTGTCa 5'
||| || || | ||||||||
Ref: 5' cccGCCCCTCAGGTGAAACGCACAGg 3'
Energy: -22.020000 kCal/Mol
>bta-miR-210	bosTau6_refGene_NM_001046007
Query: 3' agtcGGCGACAGTGTGCGTGTCa 5'
|| | :: ||||||||
Ref: 5' ctttCCAGAGCTGGACGCACAGg 3'
Energy: -24.820000 kCal/Mol
>bta-miR-210	bosTau6_refGene_NM_001040602
Query: 3' agTCGGCGACA-GTG--TGCGTGTCa 5'
| |: | || ||| ||||||||
Ref: 5' ttACCTTCAGTCCACTTACGCACAGc 3'
Energy: -23.030001 kCal/Mol
>bta-miR-210	bosTau6_refGene_NM_001075357
Query: 3' agtCGGC-GACAGTGT-GCGTGTCa 5'
|||| |||| : : |||||||
Ref: 5' gctGCCGTCTGTGGGGTCGCACAGa 3'
Energy: -28.610001 kCal/Mol
>bta-miR-210	bosTau6_refGene_NM_001075358
Query: 3' agtcgGCGACAGTGTGCGTGTCa 5'
||:||| |||||||||
Ref: 5' ggccaCGTTGT--CACGCACAGg 3'
Energy: -26.059999 kCal/Mol
>bta-miR-210	bosTau6_refGene_NM_001193101
Query: 3' agtcggcGACAGTGTGCGTGTCa 5'
| ||| |||||||||
Ref: 5' tgtgggcCAGTC-CACGCACAGt 3'
Energy: -27.950001 kCal/Mol
>bta-miR-210	bosTau6_refGene_NM_174525
Query: 3' agtCGGCGACAGTGTGCGTGTCa 5'
|| || | :|:|||||||
Ref: 5' cccGCAGCCCTGGCGCGCACAGa 3'
Energy: -32.500000 kCal/Mol
>bta-miR-210	bosTau6_refGene_NM_001033608
Query: 3' agtcggcgaCAGTG-TGCGTGTCa 5'
| ||| :|||||||
Ref: 5' tgcagggggGCCACTGCGCACAGa 3'
Energy: -22.719999 kCal/Mol
>bta-miR-210	bosTau6_refGene_NM_001206706
Query: 3' agtcgGCGACAGTGTGCGTGTCa 5'
||| | |:|:|||||||
Ref: 5' acacaCGC-G-CGCGCGCACAGt 3'
Energy: -30.200001 kCal/Mol
>bta-miR-210	bosTau6_refGene_NM_001102317
Query: 3' agtcGGCG-AC-AGT-GT-GCGTGTCa 5'
|| | || ||| || |||||||
Ref: 5' tgcaCCACTTGCTCACCACCGCACAGc 3'
Energy: -23.790001 kCal/Mol
>bta-miR-210	bosTau6_refGene_NM_001037454
Query: 3' agTCGGC--GACAGTGTGCGTGTCa 5'
||||| | | |||||||||||
Ref: 5' ccAGCCGCACAGGCACACGCACAGc 3'
Energy: -37.360001 kCal/Mol
>bta-miR-210	bosTau6_refGene_NM_001105342
Query: 3' agTCGG-CGACAGTGTGCGTGTCa 5'
|||| || | || ||||||||
Ref: 5' caAGCCGGCAGCCA-ACGCACAGg 3'
Energy: -25.340000 kCal/Mol
>bta-miR-210	bosTau6_refGene_NM_001105342
Query: 3' agtcggCGACAG-TGTGCGTGTCa 5'
|||||| :|||||||||
Ref: 5' ctgtgaGCTGTCTGCACGCACAGg 3'
Energy: -30.030001 kCal/Mol
>bta-miR-210	bosTau6_refGene_NM_001025334
Query: 3' agTCGG-CGACAGTG-TGCGTGTCa 5'
| || |: || || :|||||||
Ref: 5' agATCCAGTGGTAACGGCGCACAGa 3'
Energy: -20.969999 kCal/Mol
>bta-miR-210	bosTau6_refGene_NM_001076502
Query: 3' agtcggcgacagTGTGCGTGTCa 5'
|:||||||||
Ref: 5' tacactccccgaATACGCACAGg 3'
Energy: -22.490000 kCal/Mol
>bta-miR-210	bosTau6_refGene_NM_001082603
Query: 3' agtcggcgacaGTG-TGCGTGTCa 5'
||| :|||||||
Ref: 5' aaacgtatcaaCACGGCGCACAGt 3'
Energy: -21.530001 kCal/Mol
>bta-miR-210	bosTau6_refGene_NM_001102512
Query: 3' agtcGGCGACAGT-GTGCGTGTCa 5'
|:|||| | :|||||||
Ref: 5' cccaCTGCTGGGAGGGCGCACAGa 3'
Energy: -26.940001 kCal/Mol
>bta-miR-210	bosTau6_refGene_NM_001102100
Query: 3' agtCGGCGAC-AGT--GTGCGTGTCa 5'
||:| | ||| :||||||||
Ref: 5' agtGCTGGGGCTCATCTACGCACAGa 3'
Energy: -23.709999 kCal/Mol
>bta-miR-210	bosTau6_refGene_NM_001110440_2
Query: 3' agtCGGCGACAGTGT-GCGTGTCa 5'
||| | | ||| |||||||
Ref: 5' attGCCCATCTGACACCGCACAGg 3'
Energy: -24.200001 kCal/Mol
>bta-miR-210	bosTau6_refGene_NM_001206754
Query: 3' agTCGG--C-GACAGTGTGCGTGTCa 5'
|||| | | | :|| |||||||
Ref: 5' caAGCCTGGTCAGCTACCCGCACAGg 3'
Energy: -22.969999 kCal/Mol
>bta-miR-210	bosTau6_refGene_NM_001075838
Query: 3' agtcGGCGACAGTGTGCGTGTCa 5'
|| | | | | |||||||
Ref: 5' tcccCCACAG-CCCCCGCACAGt 3'
Energy: -21.730000 kCal/Mol
>bta-miR-210	bosTau6_refGene_NM_001099064_1
Query: 3' agtCGGCGACAGTGTGCGTGTCa 5'
|| || |||| |||||||
Ref: 5' tctGCAGC-CTCACCCGCACAGt 3'
Energy: -28.469999 kCal/Mol
>bta-miR-210	bosTau6_refGene_NM_001193168
Query: 3' agTCGGCGACAGTG--TGCGTGTCa 5'
:||:|| ||| | |||||||
Ref: 5' ggGGCTGC-GTCCCTGCCGCACAGg 3'
Energy: -25.410000 kCal/Mol
>bta-miR-210	bosTau6_refGene_NM_001206900
Query: 3' agTCG-GCGACAGTGTGCGTGTCa 5'
:|| | ||| ||| |||||||
Ref: 5' gaGGCTCCCTG-CACTCGCACAGa 3'
Energy: -25.170000 kCal/Mol
>bta-miR-210	bosTau6_refGene_NM_001192939
Query: 3' agTCGGCGACAGTG-----TGCGTGTCa 5'
|||:|| ||: | |||||||
Ref: 5' ctAGCTGCCGTTTCTGGGGTCGCACAGa 3'
Energy: -25.129999 kCal/Mol
>bta-miR-210	bosTau6_refGene_NM_001111103
Query: 3' agTCGGCGACAG-TGT----GCGTGTCa 5'
:||:|||||| |:: |||||||
Ref: 5' tgGGCTGCTGTCTATGGGGTCGCACAGa 3'
Energy: -29.459999 kCal/Mol
>bta-miR-210	bosTau6_refGene_NM_001206490
Query: 3' agtcggcgacAGTGTGCGTGTCa 5'
| | ||||||||
Ref: 5' aattgtcaaaTGAAACGCACAGg 3'
Energy: -21.500000 kCal/Mol
>bta-miR-210	bosTau6_refGene_NM_001081533
Query: 3' agTC-GGCGACAGTGTGCGTGTCa 5'
|| |||| | |: :|||||||
Ref: 5' ccAGACCGCGGACGGGCGCACAGa 3'
Energy: -30.190001 kCal/Mol
>bta-miR-210	bosTau6_refGene_NM_001102318_2
Query: 3' agTCGGCGA-CAGTGTGCGTGTCa 5'
|| :||| | |||||||||||
Ref: 5' aaAG-TGCTGGCCACACGCACAGg 3'
Energy: -30.740000 kCal/Mol
>bta-miR-210	bosTau6_refGene_NM_001102080_1
Query: 3' agtcggcgaCAGTGTGCGTGTCa 5'
| |||||||||||
Ref: 5' actgggaagGGCACACGCACAGg 3'
Energy: -25.250000 kCal/Mol
>bta-miR-210	bosTau6_refGene_NM_001076948
Query: 3' agtcGGCGACAGTGTGCGTGTCa 5'
|| ||| | |||||||
Ref: 5' tggaCCCATGT--CTCGCACAGa 3'
Energy: -21.760000 kCal/Mol
>bta-miR-210	bosTau6_refGene_NM_001075501
Query: 3' agTCGGCGACAGTGTGCGTGTCa 5'
:|:| ||| | | |||||||
Ref: 5' ggGGTCTCTG-C-CCCGCACAGc 3'
Energy: -21.660000 kCal/Mol
>bta-miR-210	bosTau6_refGene_NM_001046089
Query: 3' agTCGGCGACA----GTGTGCGTGTCa 5'
|| :||||| |||||||||||
Ref: 5' gtAGATGCTGTTACACACACGCACAGt 3'
Energy: -34.450001 kCal/Mol
>bta-miR-210	bosTau6_refGene_NM_001078042
Query: 3' agTCGGCGACAG-TGT----GCGTGTCa 5'
:||:|| || |:: |||||||
Ref: 5' tgGGCTGCCATCTATGGGGTCGCACAGa 3'
Energy: -20.750000 kCal/Mol
>bta-miR-210	bosTau6_refGene_NM_001080272
Query: 3' agtcggcgacagtGTGCGTGTCa 5'
|||||||||
Ref: 5' cttttcatcctatCACGCACAGt 3'
Energy: -21.309999 kCal/Mol
>bta-miR-210	bosTau6_refGene_NM_174589
Query: 3' agTCGGCGACAGTGTGCGTGTCa 5'
| | || | ||||||||
Ref: 5' caATCAGCCCCCCGACGCACAGa 3'
Energy: -24.900000 kCal/Mol
>bta-miR-210	bosTau6_refGene_NM_001191455
Query: 3' agTCGGCGACAGTGTGCGTGTCa 5'
||:| || :: |||||||
Ref: 5' acAGTCCATGGGGT-CGCACAGa 3'
Energy: -22.760000 kCal/Mol
>bta-miR-210	bosTau6_refGene_NM_001075721
Query: 3' agtcGGCGACAGTG-TGCGTGTCa 5'
::||| ||: ||||||||
Ref: 5' ctctTTGCT-CCATGACGCACAGc 3'
Energy: -20.910000 kCal/Mol
>bta-miR-210	bosTau6_refGene_NM_001081609
Query: 3' agTCGGCGACAGTGTGCGTGTCa 5'
| |:||| :: :|||||||
Ref: 5' gcACCTGCTCGTGGGCGCACAGg 3'
Energy: -24.959999 kCal/Mol
>bta-miR-210	bosTau6_refGene_NM_001079587
Query: 3' agTC-GGCGACAGTGTGCGTGTCa 5'
|| || ||| | |||||||||
Ref: 5' tcAGTCCTCTG-CCCACGCACAGg 3'
Energy: -29.590000 kCal/Mol
>bta-miR-210	bosTau6_refGene_NM_001191461
Query: 3' agtcggCGACAGTGTGCGTGTCa 5'
|| | |||||||||
Ref: 5' acactgGCACCCTCACGCACAGa 3'
Energy: -21.420000 kCal/Mol
>bta-miR-210	bosTau6_refGene_NM_001014382
Query: 3' agTCGGCGAC--AGTGTGCGTGTCa 5'
|| ||:|| |::|||||||||
Ref: 5' gcAG-CGTTGCATTGCACGCACAGa 3'
Energy: -29.299999 kCal/Mol
>bta-miR-210	bosTau6_refGene_NM_001105441
Query: 3' agtcggCGACAGTGTGCGTGTCa 5'
|| ||::|||||||
Ref: 5' cgcaggGCACGCATGCGCACAGg 3'
Energy: -22.690001 kCal/Mol
>bta-miR-210	bosTau6_refGene_NM_001101260
Query: 3' agtcGGCGACAGTGTGCGTGTCa 5'
|||| ::| |||||||
Ref: 5' aggtCCGC--CTGCCCGCACAGg 3'
Energy: -22.440001 kCal/Mol
>bta-miR-210	bosTau6_refGene_NM_001206814_3
Query: 3' agTCGGCGACAGTGT-GCGTGTCa 5'
:|| | || | |||||||
Ref: 5' gaGGCAGAGAGCAGAGCGCACAGt 3'
Energy: -21.480000 kCal/Mol
>bta-miR-210	bosTau6_refGene_NM_001035081
Query: 3' agtcggCGACAGTGTGCGTGTCa 5'
|| | | |:|||||||
Ref: 5' tggagaGCCGGC-CGCGCACAGg 3'
Energy: -26.570000 kCal/Mol
>bta-miR-210	bosTau6_refGene_NM_001102145
Query: 3' agtcggcgaCA-GTGTGCGTGTCa 5'
|| || :|||||||
Ref: 5' gaggatttgGTCCAGGCGCACAGt 3'
Energy: -20.719999 kCal/Mol
>bta-miR-210	bosTau6_refGene_NM_001103293
Query: 3' agTCG-GCGACAGTGTGCGTGTCa 5'
:|| | ||| |:: |||||||
Ref: 5' acGGCGCTCTGCCGTCCGCACAGc 3'
Energy: -26.430000 kCal/Mol
>bta-miR-210	bosTau6_refGene_NM_001034242
Query: 3' agtcGGCGACAGTGT-GCGTGTCa 5'
|| ||| || |||||||
Ref: 5' tgccCCCCTGGACCAGCGCACAGg 3'
Energy: -22.160000 kCal/Mol
>bta-miR-210	bosTau6_refGene_NM_001076932
Query: 3' agTCG-GCGACAGTGTGCGTGTCa 5'
:|| ||| | :::|||||||
Ref: 5' tcGGCACGCCG--GTGCGCACAGc 3'
Energy: -25.559999 kCal/Mol
>bta-miR-210	bosTau6_refGene_NM_001206674
Query: 3' agtcGGCGACAGT----GT-GCGTGTCa 5'
:| |||||| || |||||||
Ref: 5' cattTCACTGTCAACTGCATCGCACAGc 3'
Energy: -22.950001 kCal/Mol
>bta-miR-210	bosTau6_refGene_NM_001206169_1
Query: 3' agtcggcgacagtgTGCGTGTCa 5'
||||||||
Ref: 5' acaccctggagggaACGCACAGc 3'
Energy: -23.469999 kCal/Mol
>bta-miR-210	bosTau6_refGene_NM_001192248
Query: 3' agTCGGCGACAG-TGT----GCGTGTCa 5'
:||:|| ||| |:: |||||||
Ref: 5' tgGGCTGCCGTCTATGGGGTCGCACAGa 3'
Energy: -24.049999 kCal/Mol
>bta-miR-210	bosTau6_refGene_NM_001102510
Query: 3' agTCGGCGACAG-TGT----GCGTGTCa 5'
:||:|| || |:: |||||||
Ref: 5' tgGGCTGCCATCTATGGGGTCGCACAGa 3'
Energy: -20.750000 kCal/Mol
>bta-miR-210	bosTau6_refGene_NM_174109
Query: 3' agTCGGCGACAGT--GTGCGTGTCa 5'
:||| || | | | |||||||
Ref: 5' ctGGCCCCTCTGAGCCCCGCACAGa 3'
Energy: -20.860001 kCal/Mol
>bta-miR-210	bosTau6_refGene_NM_001206234
Query: 3' agtCGGCGACAGTGT-GCGTGTCa 5'
||| | | |||| |||||||
Ref: 5' catGCC-CCG-CACAGCGCACAGa 3'
Energy: -24.040001 kCal/Mol
>bta-miR-210	bosTau6_refGene_NM_001076366
Query: 3' agtCGGCGACAGTGTGCGTGTCa 5'
||| | | | :|||||||
Ref: 5' actGCC-CCGCCCGGCGCACAGc 3'
Energy: -21.219999 kCal/Mol
>bta-miR-210	bosTau6_refGene_NM_001075856
Query: 3' agTCGGCGACA-GTGT----GCGTGTCa 5'
:||:|| || |:|| |||||||
Ref: 5' caGGCTGCAGTCCGCAGGGGCGCACAGa 3'
Energy: -25.799999 kCal/Mol
>bta-miR-210	bosTau6_refGene_NM_001075835_0
Query: 3' agTCGGCGACAGTGTGCGTGTCa 5'
|| | ||| ||||||||||
Ref: 5' taAGACCCTG--ACACGCACAGc 3'
Energy: -25.570000 kCal/Mol
>bta-miR-210	bosTau6_refGene_NM_001035490
Query: 3' agtcgGCGACAGTGTGCGTGTCa 5'
|||| |:| :|||||||
Ref: 5' cccaaCGCT-TTA-GCGCACAGg 3'
Energy: -20.950001 kCal/Mol
>bta-miR-210	bosTau6_refGene_NM_001193103
Query: 3' agtcggCGACAGTGTGCGTGTCa 5'
|| | | ::|||||||
Ref: 5' gaaaggGC-GCCCTGCGCACAGc 3'
Energy: -20.410000 kCal/Mol
>bta-miR-210	bosTau6_refGene_NM_001193103
Query: 3' agTCGGCGACAGTGTGCGTGTCa 5'
| ::|||| | |||||||
Ref: 5' gaAATTGCTG--AATCGCACAGc 3'
Energy: -20.959999 kCal/Mol
>bta-miR-210	bosTau6_refGene_NM_001191122
Query: 3' agTCGGCGACAGTGTGCGTGTCa 5'
:|| || ||| :|||||||
Ref: 5' --GGCAGC--TCAGGCGCACAG- 3'
Energy: -22.410000 kCal/Mol
>bta-miR-210	bosTau6_refGene_NM_001038685_0
Query: 3' agTCGGCGACAG-TGT----GCGTGTCa 5'
:||:|| ||| |:: |||||||
Ref: 5' tgGGCTGCCGTCTATGGGGTCGCACAGa 3'
Energy: -24.049999 kCal/Mol
>bta-miR-210	bosTau6_refGene_NM_001282523
Query: 3' agTCGGCG-ACAGTGTGCGTGTCa 5'
|| ||| |::| |||||||
Ref: 5' atAG-CGCACATTGC-CGCACAGt 3'
Energy: -21.530001 kCal/Mol
>bta-miR-210	bosTau6_refGene_NM_001105372
Query: 3' agtcggcGACAGTG--TGCGTGTCa 5'
||||||: |||||||
Ref: 5' gacatgcCTGTCATTGCCGCACAGc 3'
Energy: -25.719999 kCal/Mol
>bta-miR-210	bosTau6_refGene_NM_001099149
Query: 3' agtcggCGACAGTGTGCGTGTCa 5'
|||| ||| |||||||
Ref: 5' cctgggGCTG-CAC-CGCACAGt 3'
Energy: -25.340000 kCal/Mol
>bta-miR-210	bosTau6_refGene_NM_001102502_0
Query: 3' agtcGGCGACAGTG-TGCGTGTCa 5'
||| | |:| |||||||
Ref: 5' cctcCCG-GGACGCTTCGCACAGa 3'
Energy: -21.850000 kCal/Mol
>bta-miR-210	bosTau6_refGene_NM_001242347_1
Query: 3' agtcGGCGACAGTG-TGCGTGTCa 5'
||| | |:| |||||||
Ref: 5' cctcCCG-GGACGCTTCGCACAGa 3'
Energy: -21.850000 kCal/Mol
>bta-miR-210	bosTau6_refGene_NM_001242346
Query: 3' tcacaCT-CAAGATGGT-AACGGTTt 5'
|| |||||::|| |||||||
Ref: 5' ctccaGATGTTCTGTCAGTTGCCAAa 3'
Energy: -24.230000 kCal/Mol
>bta-miR-182	bosTau6_refGene_NM_001192829
Query: 3' tcacacTCAAGATG-GTAACGGTTt 5'
|||| ||| |||||||||
Ref: 5' cagtatAGTT-TACACATTGCCAAa 3'
Energy: -21.160000 kCal/Mol
>bta-miR-182	bosTau6_refGene_NM_001034786
Query: 3' tcACA-CTC--AAGATGGTAACGGTTt 5'
||| ||| ||:|:| :|||||||
Ref: 5' aaTGTAGAGTATTTTGCAGTTGCCAAg 3'
Energy: -21.930000 kCal/Mol
>bta-miR-182	bosTau6_refGene_NM_174298
Query: 3' tcACACTCAAGATGG-TAACGGTTt 5'
||| || :|:|| |||||||
Ref: 5' tgTGTCAGACTTGCCTCTTGCCAAg 3'
Energy: -22.969999 kCal/Mol
>bta-miR-182	bosTau6_refGene_NM_001075200
Query: 3' tcACACT-CAA--GATGGTAACGGTTt 5'
| ||| | | || ||:|||||||
Ref: 5' ttTATGATGCTAGCTTCCGTTGCCAAg 3'
Energy: -21.290001 kCal/Mol
>bta-miR-182	bosTau6_refGene_NM_001205735
Query: 3' tcACACTCAAG--ATGGTAACGGTTt 5'
| ||||| | | :| |||||||
Ref: 5' agTATGAGTGCAGTTTCCTTGCCAAa 3'
Energy: -22.200001 kCal/Mol
>bta-miR-182	bosTau6_refGene_NM_001206002
Query: 3' tcacacTCAAGAT--GGTAACGGTTt 5'
||||||: :: |||||||
Ref: 5' ctctccAGTTCTGGCTTCTTGCCAAa 3'
Energy: -20.020000 kCal/Mol
>bta-miR-182	bosTau6_refGene_NM_001037444
Query: 3' tcacacTCAAGAT-GGTAACGGTTt 5'
:|||||| : ||||||||
Ref: 5' gcacatGGTTCTAGTAATTGCCAAa 3'
Energy: -21.040001 kCal/Mol
>bta-miR-182	bosTau6_refGene_NM_001081511
Query: 3' tcACACTCAAGATGGTAACGGTTt 5'
| || | :| ||||||||||
Ref: 5' ttTCTGCATCTTTCCATTGCCAAa 3'
Energy: -20.250000 kCal/Mol
>bta-miR-182	bosTau6_refGene_NM_001034232
Query: 3' tcacACTCAAGATGGTAACGGTTt 5'
||||| ||||||||||
Ref: 5' aaccTGAGT----CCATTGCCAAa 3'
Energy: -21.889999 kCal/Mol
>bta-miR-182	bosTau6_refGene_NM_001205899
Query: 3' tcacACTCAAGATGGTAACGGTTt 5'
||||| ||||||||||
Ref: 5' aaccTGAGT----CCATTGCCAAa 3'
Energy: -21.889999 kCal/Mol
>bta-miR-182	bosTau6_refGene_NM_001317187
Query: 3' tcacaCTCAAGA-TGGT--AACGGTTt 5'
||||||| || | |||||||
Ref: 5' ataaaGAGTTCTCACAAATTTGCCAAg 3'
Energy: -22.340000 kCal/Mol
>bta-miR-182	bosTau6_refGene_NM_001191196
Query: 3' tcACACTCAAGATGGTAACGGTTt 5'
|||||| || |||||||
Ref: 5' taTGTGAG-----CC-TTGCCAAg 3'
Energy: -20.309999 kCal/Mol
>bta-miR-182	bosTau6_refGene_NM_001101236
Query: 3' tcaCACTCAAGATGGTAACGGTTt 5'
||| |||||| |||||||
Ref: 5' ccgGTG-GTTCTAGACTTGCCAAc 3'
Energy: -20.540001 kCal/Mol
>bta-miR-182	bosTau6_refGene_NR_031176
Query: 3' tcAC-ACTCAAGATGGTAACGGTTt 5'
|| ||| || ||||||||||
Ref: 5' acTGTTGAAGGCT-CCATTGCCAAa 3'
Energy: -21.910000 kCal/Mol
>bta-miR-182	bosTau6_refGene_NM_001045935
Query: 3' tcACACTC--AAGA--TGGTAACGGTTt 5'
|||||| |||| :| ||||||||
Ref: 5' acTGTGAGGTTTCTTAGCAATTGCCAAa 3'
Energy: -22.730000 kCal/Mol
>bta-miR-182	bosTau6_refGene_NM_001192412
Query: 3' tcacacTCAAGA-TG---GT--AACGGTTt 5'
|||||| || || |||||||
Ref: 5' gtgactAGTTCTCACCTTCAGTTTGCCAAt 3'
Energy: -20.209999 kCal/Mol
>bta-miR-182	bosTau6_refGene_NM_174409
Query: 3' tcAC-ACTCAAGATGGT---AACGGTTt 5'
|| ||:|| ||:||| |||||||
Ref: 5' gtTGCTGGGTCCTGCCAAGCTTGCCAAa 3'
Energy: -25.010000 kCal/Mol
>bta-miR-182	bosTau6_refGene_NM_001038220
Query: 3' tcACACTCAAGATGGTAACGGTTt 5'
||||: ||:: |||||||
Ref: 5' ggTGTGGAGACTGTGCTTGCCAAg 3'
Energy: -22.129999 kCal/Mol
>bta-miR-182	bosTau6_refGene_NM_001100376
Query: 3' tcacactCAAGATGGT------AACGGTTt 5'
||||||:|| |||||||
Ref: 5' gtgttttGTTCTATCATGTACTTTGCCAAt 3'
Energy: -23.000000 kCal/Mol
>bta-miR-182	bosTau6_refGene_NM_001034330
Query: 3' tcacaCTCAAGATGGTAACGGTTt 5'
|||||:| : :|||||||
Ref: 5' gttaaGAGTTTT-TAGTTGCCAAa 3'
Energy: -20.790001 kCal/Mol
>bta-miR-182	bosTau6_refGene_NM_001083791
Query: 3' tcaCACT-CAAGATGGTAACGGTTt 5'
|||| |||: | :||||||||
Ref: 5' aaaGTGAGGTTTGAGTATTGCCAAa 3'
Energy: -24.270000 kCal/Mol
>bta-miR-182	bosTau6_refGene_NM_001192936
Query: 3' tcACACTCAAGATGGTAACGGTTt 5'
|| || ||: |:|||||||||
Ref: 5' gaTGAGATTTTAATCATTGCCAAg 3'
Energy: -23.760000 kCal/Mol
>bta-miR-182	bosTau6_refGene_NM_001034551
Query: 3' tcaCACTC---A-AG-ATG--GTAACGGTTt 5'
||||| | || ||| |||||||||
Ref: 5' cacGTGAGCACTATCTTACCACATTGCCAAt 3'
Energy: -20.870001 kCal/Mol
>bta-miR-182	bosTau6_refGene_NM_001040591
Query: 3' tcACACTCAAGATGGTAACGGTTt 5'
|| ||| | ||:||||||||
Ref: 5' atTGAGAG-TAAACTATTGCCAAa 3'
Energy: -21.719999 kCal/Mol
>bta-miR-182	bosTau6_refGene_NM_001046339
Query: 3' tcaCACTCA--AGATGGTAACGGTTt 5'
|| | | |:|||::|||||||
Ref: 5' agaGTAAATACTTTACTGTTGCCAAg 3'
Energy: -21.139999 kCal/Mol
>bta-miR-182	bosTau6_refGene_NM_001083637
Query: 3' tcaCACTCAAGATGGTAACGGTTt 5'
||| ||||| |||||||||
Ref: 5' atgGTG-GTTCT--CATTGCCAAa 3'
Energy: -24.370001 kCal/Mol
>bta-miR-182	bosTau6_refGene_NM_001078046
Query: 3' tcACACTCA-AGATGGT-AACGGTTt 5'
|| |||| || ||| |||||||
Ref: 5' ccTG-GAGTCGCTTCCAGTTGCCAAg 3'
Energy: -22.680000 kCal/Mol
>bta-miR-182	bosTau6_refGene_NM_174824
Query: 3' tcACACTCAA-GATGGT--AACGGTTt 5'
|||| ||| :|: | |||||||
Ref: 5' gcTGTGTGTTGTTGGGAGGTTGCCAAt 3'
Energy: -20.040001 kCal/Mol
>bta-miR-182	bosTau6_refGene_NM_001077850
Query: 3' tcacaCTCAAGATGGT-AACGGTTt 5'
|||||||:| : |||||||
Ref: 5' ctaagGAGTTCTGCAGTTTGCCAAt 3'
Energy: -24.660000 kCal/Mol
>bta-miR-182	bosTau6_refGene_NM_001014930
Query: 3' tcacACTCAAG-ATGGTAACGGTTt 5'
| ||||| ||::|||||||
Ref: 5' ctctTCAGTTCAGACTGTTGCCAAa 3'
Energy: -20.510000 kCal/Mol
>bta-miR-182	bosTau6_refGene_NM_001191200
Query: 3' tcACACTCAAGATGGTAACGGTTt 5'
|| ||| ||: ::|||||||
Ref: 5' caTG-GAG-GCTGGTGTTGCCAAa 3'
Energy: -20.469999 kCal/Mol
>bta-miR-182	bosTau6_refGene_NM_175788
Query: 3' tcACACTCAAGA-TGGTAACGGTTt 5'
|||| | || :|:||||||||
Ref: 5' tgTGTGCATGCTGGCTATTGCCAAc 3'
Energy: -22.780001 kCal/Mol
>bta-miR-182	bosTau6_refGene_NM_001105435
Query: 3' tcACACTCAAGAT-----GGTAACGGTTt 5'
|||||| |: ||:|||||||
Ref: 5' cgTGTGAGAAGTGGACACCCGTTGCCAAg 3'
Energy: -28.620001 kCal/Mol
>bta-miR-182	bosTau6_refGene_NM_001105358
Query: 3' tcacacTCAAGATGGTAACGGTTt 5'
|||||| :|||||||
Ref: 5' tagtaaAGTTCTCAAGTTGCCAAg 3'
Energy: -20.820000 kCal/Mol
>bta-miR-182	bosTau6_refGene_NM_176631
Query: 3' tcACACTCAA-GATGGTAACGGTTt 5'
||||: || :|:||:|||||||
Ref: 5' gtTGTGGTTTGTTGCCGTTGCCAAg 3'
Energy: -27.830000 kCal/Mol
[truncated: 10,236 more rows]
