# Supplementary material for: Milk exosome-derived miRNAs from water buffalo are implicated in immune response and metabolism process
Source: BMC Vet Res. 2020 Apr 29;16:123. doi: 10.1186/s12917-020-02339-x (PMC7191744; doi:10.1186/s12917-020-02339-x)
Supplement: Supplementary file 6 — Additional file 6. The KEGG analysis of the up-regulated miRNAs’ targets [file 12917_2020_2339_MOESM6_ESM.xlsx]

## Sheet: Additional file 6
The KEGG analysis of the up-regulated miRNAs'targets
Term	Count	P Value	Genes
Pertussis	17	0.000813762	NM_001014382, NM_174324, NM_001015655, NM_001046369, NM_001080335, NM_001034407, NM_001077840, NM_001205688, NM_001192974, NM_001077838, NM_001076550, NM_001191261, NM_001046249, NM_174198, NM_174088, NM_001034492, NM_001102174
Endocytosis	39	0.00098319	NM_001205645, NM_001035051, NM_001159566, NM_001103105, NM_001082428, NM_001077833, NM_001076944, NM_001035447, NM_001075827, NM_174621, NM_001075455, NM_001192584, NM_001191132, NM_001192869, NM_001035391, NM_001083687, NM_001075211, NM_175821, NM_001038045, NM_001045976, NM_001191530, NM_001038670, NM_001046130, NM_001128506, NM_001075974, NM_001075403, NM_001206814, NM_173997, NM_001075125, NM…
Mucin type O-Glycan biosynthesis	10	0.00123438	NM_001083641, NM_177519, NM_001103321, NM_001193103, NM_001101127, NM_001103307, NM_001191298, NM_001192067, NM_001002892, NM_001097983
Glycerophospholipid metabolism	18	0.0039487	NM_001034482, NM_001034688, NM_001035089, NM_001024475, NM_001206156, NM_001012282, NM_001077860, NM_001035354, NM_001075827, NM_001080910, NM_001193119, NM_001015605, NM_001193051, NM_001046395, NM_001105052, NM_001100296, NM_001102522, NM_001098063
Protein processing in endoplasmic reticulum	26	0.00588504	NM_001046369, NM_174289, NM_001192974, NM_001075135, NM_001025330, NM_001076875, NM_001076429, NM_001101899, NM_174533, NM_205789, NM_001105612, NM_001075300, NM_001205655, NM_001205812, NM_001206732, NM_001079783, NM_001081604, NM_001205777, NM_001034557, NM_001206216, NR_120605, NM_001205853, NM_001014941, NM_001034225, NM_001034342, NM_001076291, NM_001034761
Glycosaminoglycan biosynthesis - keratan sulfate	6	0.00710437	NM_001113769, NM_001015609, NM_001002882, NM_177512, NM_001002892, NM_001097983
Tight junction	22	0.00741599	NM_001024540, NM_174324, NM_001075600, NM_001206146, NM_001014391, NM_001192891, NM_001077833, NM_001075287, NM_001102482, NM_001192419, NM_001099098, NM_001192762, NM_001206779, NM_001192743, NM_001206778, NM_001035351, NM_001098096, NM_001102207, NM_001098118, NM_001166502, NM_001105364, NM_001037477, NM_001038688
MAPK signaling pathway	35	0.00880494	NM_001103253, NM_001159566, NM_001206146, NM_174448, NM_001191415, NM_001191460, NM_001046369, NM_001206100, NM_001192974, NM_174621, NM_001035358, NM_001015662, NM_001102505, NM_001076898, NM_001192584, NM_001166502, NM_001098118, NM_001144078, NM_001038688, NM_001166615, NM_001304282, NM_001113261, NM_001192334, NM_001076096, NM_001079631, NM_001080335, NM_001077840, NM_001192372, NM_001206514,…
Cell cycle	20	0.0115183	NM_001099704, NM_001075894, NM_001078127, NM_001075912, NM_001038173, NM_001079788, NM_001101205, NM_001191415, NM_001075873, NM_001102044, NM_001100346, NM_174491, NM_001256559, NM_001206860, NM_001192301, NM_001101100, NM_001046050, NM_001098958, NM_001206079, NM_001037444
Sulfur relay system	5	0.0216196	NM_001075729, NM_001166297, NM_001013597, NM_001081734, NM_001014867, NM_001099001
Phosphatidylinositol signaling system	16	0.0218714	NM_001034482, NM_001205645, NM_001101986, NM_001081605, NM_001077860, NM_001206848, NM_001035462, NM_001081576, NM_001192423, NM_001193028, NM_001046249, NM_001166502, NM_001040542, NM_001076359, NM_001206425, NM_001191152
Axon guidance	19	0.0228756	NM_174324, NM_001105000, NM_001015655, NM_001098160, NM_001123033, NM_001075440, NM_001079631, NM_001206860, NM_001076000, NM_001109964, NM_001191498, NM_001101117, NM_001191133, NM_001076898, NM_001032300, NM_001099029, NM_001192829, NM_001076184, NM_001205660
Lysosome	19	0.0246053	NM_001101967, NM_001109808, NM_001206618, NM_001083404, NM_001205823, NM_173918, NM_001034385, NM_001256558, NM_173998, NM_001101950, NM_001046252, NM_001035326, NM_174022, NM_001046349, NM_001046118, NM_001017954, NM_001102153, NM_174352, NM_001045884
Biosynthesis of amino acids	13	0.0253212	NM_001080244, NM_001013593, NM_174806, NM_001046526, NM_001014957, NM_001075591, NM_001046154, NM_001075181, NM_001097984, NM_001040474, NM_001101125, NM_001114152, NM_174049
Endocrine and other factor-regulated calcium reabsorption	9	0.026476	NM_001192423, NM_174022, NM_001099369, NM_001076195, NM_001081524, NM_001167932, NM_001166502, NM_001101919, NM_001075125
Arginine and proline metabolism	10	0.0269918	NM_001038544, NM_001034293, NM_174806, NM_001014957, NM_001034361, NM_001046154, NM_001034386, NM_001159409, NM_001075367, NM_001075237, NM_001075181
Transcriptional misregulation in cancer	24	0.0281885	NM_001159566, NM_001206637, NM_001102183, NM_001099385, NM_001192083, NM_001192549, NM_001105424, NM_001100346, NM_001192768, NM_001075403, NM_001304343, NM_001206776, NM_001034231, NM_001206059, NM_001081585, NM_001098958, NM_001191132, NM_001076352, NM_001038017, NM_174556, NM_001037444, NM_001034419, NM_001046492, NM_001076161
Dopaminergic synapse	19	0.0283599	NM_001192347, NM_174324, NM_001206146, NM_001102317, NM_001113314, NM_174073, NM_001046369, NM_001080335, NM_001192974, NM_001319882, NM_001192423, NM_001046249, NM_001034342, NM_001102554, NM_001206059, NM_001166502, NM_001037477, NM_001289769, NM_001102174
Proteoglycans in cancer	27	0.0293009	NM_001034526, NM_001101048, NM_001192220, NM_001206146, NM_001123033, NM_001103105, NM_001191460, NM_001012671, NM_174679, NM_001102505, NM_174198, NM_001076898, NM_001166502, NM_001098118, NM_001206269, NM_001038688, NM_001105620, NM_001099105, NM_001080335, NM_001077840, NM_001075287, NM_001083748, NM_001206514, NM_001098958, NM_001099078, NM_174087, NM_001102174
Sphingolipid signaling pathway	18	0.0305287	NM_174324, NM_001098053, NM_001099389, NM_001075446, NM_001206146, NM_001103254, NM_001077833, NM_001046369, NM_001080335, NM_001075827, NM_001192974, NM_001081541, NM_001192423, NM_001102505, NM_001077931, NM_001166502, NM_001037477, NM_001102174
Chemokine signaling pathway	25	0.0309079	NM_001192347, NM_174324, NM_001206146, NM_174448, NM_001098068, NM_001113227, NM_001077833, NM_001012671, NM_001077839, NM_001192423, NM_001102505, NM_001076898, NM_001113174, NM_001046596, NM_001024505, NM_001046569, NM_001191530, NM_174073, NM_001113314, NM_174230, NM_001192334, NM_001177740, NM_001014859, NM_001205390, NM_001102558, NM_175716, NM_001100293
Fc gamma R-mediated phagocytosis	14	0.0316382	NM_175821, NM_001205645, NM_001015655, NM_001206146, NM_001192334, NM_001035447, NM_001075827, NM_001177740, NM_001104978, NM_001102505, NM_001076898, NM_001193013, NM_001076172, NM_001166502
Bile secretion	12	0.0319773	NM_174230, NM_001081524, NM_001317792, NM_001317794, NM_001304343, NM_001101919, NM_178572, NM_174597, NM_174702, NM_001192756, NM_001206607, NM_001123034, NM_001166530, NM_181003
Metabolic pathways	127	0.0339665	NM_001101858, NM_001035089, NM_001012282, NM_001103254, NM_001014957, NM_001035462, NM_001105608, NM_001100337, NM_001075237, NM_001075181, NM_001105052, NM_001080287, NM_174639, NM_001102522, NM_174638, NM_001014867, NM_001034482, NM_177519, NM_176671, NM_001191298, NM_001015630, NM_001075891, NM_001206156, NM_001046526, NM_001205777, NM_177512, NM_001035284, NM_001193028, NM_174024, NM_00107790…
FoxO signaling pathway	19	0.0371344	NM_001075894, NM_001076052, NM_001038173, NM_001102033, NM_001159566, NM_001206146, NM_001078109, NM_001100346, NM_001046369, NM_001080335, NM_001012671, NM_174621, NM_001192974, NM_001033616, NM_001102505, NM_001046050, NM_001098958, NM_174088, NM_001102174
p53 signaling pathway	12	0.0422257	NM_001075912, NM_001013364, NM_001075446, NM_001304338, NM_001098958, NM_001035486, NM_001075965, NM_001097990, NM_001077840, NM_174556, NM_001192301, NM_001098080
TNF signaling pathway	16	0.0470191	NM_001206637, NM_001206146, NM_001082428, NM_174445, NM_001046369, NM_001080335, NM_001077840, NM_001192974, NM_001192372, NM_001099071, NM_001319882, NM_001013401, NM_001002889, NM_001034342, NM_001083693, NM_001102174
