# Supplementary material for: Milk exosome-derived miRNAs from water buffalo are implicated in immune response and metabolism process
Source: BMC Vet Res. 2020 Apr 29;16:123. doi: 10.1186/s12917-020-02339-x (PMC7191744; doi:10.1186/s12917-020-02339-x)
Supplement: Supplementary file 7 — Additional file 7. The KEGG analysis of the down-regulated miRNAs’ targets [file 12917_2020_2339_MOESM7_ESM.xlsx]

## Sheet: Additional file 7
The KEGG analysis of the down-regulated miRNAs'targets
Term	Count	P Value	Genes
Rap1 signaling pathway	39	9.27185e-06	NM_001206490, NM_001034292, NM_001097568, NM_174448, NM_001075925, NM_001076138, NM_001314006, NM_001077833, NM_001080904, NM_001192069, NM_001101978, NM_001102125, NM_001192423, NM_001206220, NM_001104978, NM_174576, NM_174229, NM_001206698, NM_001191132, NM_174055, NM_001098118, NM_001076432, NM_001316992, NM_001012999, NM_001316955, NM_001316956, NM_001034677, NM_001242341, NM_001242346, NM_00…
T cell receptor signaling pathway	22	0.000260191	NM_001206727, NM_001242346, NM_001242347, NM_001080904, NM_001206594, NM_001080335, NM_001102125, NM_001192198, NM_001099071, NM_001104978, NM_174576, NM_001103225, NM_001193017, NM_174015, NM_174027, NM_001109796, NM_001076184, NM_001205536, NM_174086, NM_174354, NM_174353, NM_001144078, NM_001102174
NF-kappa B signaling pathway	18	0.00155823	NM_001014382, NM_001191487, NM_001080904, NM_174348, NM_001101855, NM_001013401, NM_001104978, NM_001193017, NM_174198, NM_001103228, NM_001034345, NM_001109796, NM_001206735, NM_174354, NM_174353, NM_001046456, NM_001113174, NM_001192801
Axon guidance	22	0.00190368	NM_001076432, NM_001012999, NM_001034292, NM_001206727, NM_001034677, NM_001242346, NM_001242347, NM_001098160, NM_001206594, NM_001076926, NM_001206657, NM_001192198, NM_001109964, NM_001101117, NM_001206283, NM_001077973, NM_001102536, NM_001192829, NM_001076184, NM_001099025, NM_001205536, NM_001102203, NM_001206268
Aldosterone synthesis and secretion	16	0.00244404	NM_001111120, NM_174230, NM_001192069, NM_174597, NM_001319882, NM_001242572, NM_001192423, NM_174229, NM_001192751, NM_001075938, NM_001083487, NM_001034432, NM_001166530, NM_174639, NM_001076836, NM_174109
AMPK signaling pathway	21	0.00266168	NM_173928, NM_001191533, NM_174604, NM_001076454, NM_001192905, NM_001075121, NM_001102125, NM_001077837, NM_001319882, NM_001205582, NM_174586, NM_001130754, NM_174576, NM_001015557, NM_174498, NM_001034432, NM_001035391, NM_001304989, NM_001083376, NM_001192130, NM_173959
Ras signaling pathway	34	0.00283253	NM_001034292, NM_001206727, NM_174448, NM_001314006, NM_001206594, NM_001080904, NM_001101978, NM_001102125, NM_001104978, NM_174576, NM_001193017, NM_001191132, NM_174055, NM_001076184, NM_001098118, NM_001205536, NM_174676, NM_001102522, NM_001144078, NM_001076432, NM_001316992, NM_001012999, NM_001316955, NM_001316956, NM_001242346, NM_001242347, NM_001316993, NM_001083706, NM_174318, NM_00107…
Renal cell carcinoma	14	0.00333359	NM_001012999, NM_001316992, NM_001316955, NM_001206727, NM_001316956, NM_174448, NM_001242346, NM_174602, NM_001242347, NM_001316993, NM_001206594, NM_001102125, NM_001192198, NM_174576, NM_174216, NM_001017953, NM_001076184, NM_001205536, NM_001046493
Bile secretion	14	0.00436726	NM_001077867, NM_001192154, NM_001205677, NM_174602, NM_001081524, NM_174230, NM_001192069, NM_174597, NM_174654, NM_174229, NM_001206607, NM_001166530, NM_001046339, NM_001035393
HTLV-I infection	36	0.00741106	NM_001034709, NM_174602, NM_001080904, NM_001192069, NM_174348, NM_001102125, NM_001076481, NM_174576, NM_174229, NM_001046193, NM_001206319, NM_001013600, NM_001098118, NM_001206601, NM_001080266, NM_001206269, NM_001191429, NM_001075894, NM_001242346, NM_001242347, NM_174230, NM_001205423, NM_001013401, NM_001075369, NM_001076907, NM_001076841, NM_001099078, NM_001103228, NM_174027, NM_00101795…
HIF-1 signaling pathway	17	0.00918184	NM_001316992, NM_001101046, NM_001316955, NM_001316956, NM_174602, NM_001316993, NM_001012671, NM_001205957, NM_001102125, NM_001077837, NM_001205582, NM_174576, NM_174216, NM_174198, NM_001191132, NM_001075938, NM_001103228, NM_174471, NM_001035063, NM_174086, NM_001046493
Lysosome	20	0.0100815	NM_001075222, NM_001046121, NM_174754, NM_001075459, NM_205802, NM_001077099, NM_001193240, NM_173998, NM_001206329, NM_001075562, NM_001076076, NM_001046349, NM_001166132, NM_001102153, NM_001076058, NM_001045902, NM_001191436, NM_174352, NM_001166521, NM_001040591, NM_001034570
Cysteine and methionine metabolism	9	0.0132101	NM_001101052, NM_001101131, NM_001046497, NM_173990, NM_174806, NM_001046526, NM_001206502, NM_001075352, NM_001102000
Chemokine signaling pathway	26	0.0139083	NM_001075921, NM_001098068, NM_174448, NM_001077833, NM_001192069, NM_001012671, NM_001102125, NM_001099162, NM_174300, NM_001192423, NM_174229, NM_174576, NM_001206698, NM_001034410, NM_174173, NM_001113174, NM_001034677, NM_001242346, NM_001242347, NM_001205277, NM_174230, NM_001075305, NM_001164061, NM_001034345, NM_001100293, NM_174354, NM_174353, NM_001102252
Inflammatory mediator regulation of TRP channels	17	0.0144953	NM_001111120, NM_174230, NM_001080335, NM_001192069, NM_001102125, NM_001076484, NM_001242572, NM_001192423, NM_174229, NM_001166525, NM_174576, NM_001001157, NM_001075938, NM_001206735, NM_001099024, NM_174589, NM_001102174
Hedgehog signaling pathway	7	0.0163621	NM_001192220, NM_001102080, NM_001192250, NM_001076870, NM_001205879, NM_001101056, NM_001105329
Glycerophospholipid metabolism	16	0.0168316	NM_001035089, NM_001075257, NM_001206156, NM_001024546, NM_001078041, NM_001035354, NM_001077901, NM_001046040, NM_001078046, NM_001206094, NM_001206305, NM_001075507, NM_001046395, NM_001192930, NM_001080264, NM_001102522
Adrenergic signaling in cardiomyocytes	21	0.0198813	NM_001191533, NM_001034677, NM_001081524, NM_174230, NM_001080335, NM_001192069, NM_001076912, NM_001102125, NM_001319882, NM_001192423, NM_001242572, NM_174229, NM_174576, NM_001191245, NM_001101162, NM_174498, NM_001075938, NM_001034432, NM_001083376, NM_001102174, NM_001035393
Cocaine addiction	10	0.0211054	NM_001034677, NM_001098123, NM_001034432, NM_001185116, NM_001192069, NM_001076321, NM_174647, NM_001046607, NM_174043, NM_174042, NM_001319882
Sphingolipid signaling pathway	18	0.0254707	NM_001111120, NM_001098053, NM_001099389, NM_001191533, NM_001075459, NM_001034677, NM_001242346, NM_001242347, NM_001077833, NM_001080335, NM_001102125, NM_001205877, NM_001192423, NM_174576, NM_001077931, NM_001102132, NM_001083376, NM_001166521, NM_001102174
Insulin resistance	17	0.0256184	NM_001111120, NM_174604, NM_174602, NM_001192905, NM_001077833, NM_001101079, NM_001012671, NM_001206310, NM_001102125, NM_001319882, NM_001205582, NM_174586, NM_174576, NM_001034432, NM_001304989, NM_174353, NM_001035061
Pertussis	13	0.0289556	NM_001014382, NM_001034677, NM_001080335, NM_001034407, NM_174300, NM_001076550, NM_001256563, NM_001242572, NM_001191261, NM_174198, NM_001046456, NM_001034492, NM_001102174
cAMP signaling pathway	26	0.0298912	NM_174448, NM_001206781, NM_001192069, NM_001102125, NM_001319882, NM_001040485, NM_174576, NM_174229, NM_001075938, NM_001192751, NM_001034432, NM_001185116, NM_001046607, NM_174109, NM_001035393, NM_001034677, NM_174230, NM_001081524, NM_174278, NM_001205879, NM_001242572, NM_001191245, NM_001076321, NM_174647, NM_174043, NM_001001139, NM_174042
Endocytosis	32	0.0346074	NM_001046558, NM_001038685, NM_001099119, NM_001077833, NM_001076944, NM_001046089, NM_001099165, NM_001034335, NM_001191132, NM_001192869, NM_001035391, NM_001035081, NM_174173, NM_001076126, NM_001012999, NM_001191475, NM_001242346, NM_001242347, NM_001205277, NM_001046130, NM_174318, NM_001192053, NM_001206814, NM_001098104, NM_001192958, NM_001191260, NM_001099369, NM_001193101, NM_001076841,…
Phosphatidylinositol signaling system	15	0.0377625	NM_001101986, NM_001081605, NM_001206848, NM_001076196, NM_001076011, NM_001102125, NM_001192423, NM_001242572, NM_174576, NM_001206067, NM_001078046, NM_001206305, NM_001192930, NM_001076359, NM_001100316
Gap junction	14	0.0378806	NM_001034677, NM_001242346, NM_001242347, NM_174230, NM_001083706, NM_001192069, NM_001192423, NM_174229, NM_001102080, NM_001001157, NM_001077127, NM_001017953, NM_174047, NM_174043, NM_174042
Gastric acid secretion	12	0.0404375	NM_001192423, NM_001242572, NM_174229, NM_001034677, NM_001081524, NM_174230, NM_001075938, NM_001099018, NM_001081601, NM_001192069, NM_174373, NM_001035393
Platelet activation	18	0.0411495	NM_001206490, NM_001034677, NM_001034290, NM_174448, NM_001105323, NM_174230, NM_001076138, NM_001077833, NM_001080335, NM_001192069, NM_001102125, NM_001192423, NM_174229, NM_174576, NM_001192398, NM_001144078, NM_001102174, NM_001205624
cGMP-PKG signaling pathway	22	0.0455948	NM_194465, NM_001111120, NM_001034677, NM_001081524, NM_174230, NM_174392, NM_001083638, NM_001192069, NM_174278, NM_001102125, NM_001192877, NM_001319882, NM_001192423, NM_001242572, NM_174229, NM_174576, NM_001191245, NM_001192751, NM_174498, NM_001034432, NM_001102536, NM_001166572, NM_001035393
Metabolic pathways	123	0.0486549	NM_001035089, NM_001102228, NM_173889, NM_001192951, NM_001078041, NM_001206578, NM_001077901, NM_001046268, NM_001078046, NM_001082473, NM_001080287, NM_174639, NM_001102522, NM_174638, NM_001075756, NM_001103261, NM_001192358, NM_001014906, NM_173990, NM_001205677, NM_001206156, NM_001046526, NM_001205777, NM_001205877, NM_001192735, NM_001192258, NM_001046040, NM_001102132, NM_001206094, NM_00…
Focal adhesion	26	0.0496494	NM_001206490, NM_001034709, NM_001205590, NM_001206727, NM_001046558, NM_174448, NM_176872, NM_001191460, NM_001206594, NM_001302664, NM_001102125, NM_174576, NM_001206698, NM_001191132, NM_001206990, NM_001192398, NM_001076184, NM_001205536, NM_001205624, NM_001316992, NM_001012999, NM_001316955, NM_001316956, NM_001242346, NM_001242347, NM_001316993, NM_001083706, NM_001192198, NM_001075305, NM…
